# Supplementary material for: Seasonal variation of pollen collected by honey bees (Apis mellifera) in developed areas across four regions in the United States
Source: PLoS One. 2019 Jun 12;14(6):e0217294. doi: 10.1371/journal.pone.0217294 (PMC6561680; doi:10.1371/journal.pone.0217294)
Supplement: S1 Table — The family, genus, frequency class, grain count (number of pollen grains counted), relative abundance (as described by Louveaux et al. [58]) and general type of the plant sources of pollen identified in California for each season. Predominant, secondary, important minor, and minor pollen types are defined as those taxonomic groups detected in over 45%, 16–45%, 3–16%, or less than 3%, respectively, of the 200 pollen grains analyzed per sample, as described previously [58]. (XLSX) [file pone.0217294.s001.xlsx]

## Sheet: S1 Table
California in Spring								California in Summer						California in Fall						California in Winter
Family	Genus	Frequency class	Count	Relative abundance (%)	Plant type	Letter code and definition		Family	Genus	Frequency class	Count	Relative abundance (%)	Plant type	Family	Genus	Frequency class	Count	Relative abundance (%)	Plant type	Family	Genus	Frequency class	Count	Relative abundance (%)	Plant type
Rosaceae		S	1632	19.4286	S			Lythraceae		S	1490	16.9318	S	Myrtaceae		S	1963	25.8289	T	Myrtaceae		S	761	17.2955	T
	Rosaceae Type 1	S	1568	18.6667	S	H	Herb		Lagerstoremia	S	1490	16.9318	S		Eucalyptus type 1	S	1883	24.7763	T		Eucalyptus	S	761	17.2955	T
	Rosaceae Type 2	M	7	0.0833333	S	S	Shrub								Eucalyptus type 2	M	80	1.05263	T
	Prunus	M	57	0.678571	S	T	Tree	Asteraceae		IM	1191	13.5341	H							Rosaceae		IM	664	15.0909	S
						C	Combination		Centaura	IM	696	7.90909	H	Anacardiaceae		S	1889	24.8553	S		Prunus	IM	494	11.2273	S
Brassicaceae		S	1614	19.2143	H	U	Unidentified		Liguliflorae type	M	231	2.625	H		Anacardiaceae type	S	1889	24.8553	S		Type 1	IM	170	3.86364	S
	Brassica type 1	S	1534	18.2619	H				Cirsium	M	15	0.170455	H
	Brassica type 2	M	80	0.952381	H				High spine type	M	84	0.954545	H	Asteraceae		S	1582	20.8158	H	Saliaceae		IM	579	13.1591	T
									Low spine type	M	165	1.875	H		Centaura	M	97	1.27632	H		Salix	IM	579	13.1591	T
Myrtaceae			944	11.2381	T										Liguliflorae type	M	173	2.27632	H
	Eucalyptus type 1	IM	941	11.2024	T			Fabaceae		IM	925	10.5114	C		High spine type	S	1304	17.1579	H	Rhamnaceae		IM	505	11.4773	H
	Eucalyptus type 2	M	3	0.0357143	T				Lotus	IM	595	6.76136	H		Low spine type	M	8	0.105263	H		Rhamnaceae type	IM	505	11.4773	H
									Leucaena	M	12	0.136364	T
Fagaceae		IM	509	6.05952	T				Trifolium/Melilotus	IM	313	3.55682	H	Rosaceae		IM	502	6.60526	S	Fabaceae		IM	454	10.3182	C
	Quercus	IM	509	6.05952	T				Gleditsia	M	4	0.0454545	T		Rosaceae type	IM	502	6.60526	S		Acacia	IM	417	9.47727	C
									Mimosa	M	1	0.0113636	C								Vicea	M	3	0.0681818	H
Rhamnaceae		IM	461	5.4881	H									Ulmaceae		IM	317	4.17105	T		Leucaena	M	18	0.409091	T
	Rhamnaceae type	IM	461	5.4881	H			Myrtaceae		IM	899	10.2159	T		Ulmus	IM	317	4.17105	T		Gleditsia	M	16	0.363636	T
									Eucalyptus type 1	IM	362	4.11364	T
Anacardiaceae		IM	439	5.22619	S				Eucalyptus type 2	IM	537	6.10227	T	Myricaceae		IM	260	3.42105	S	Aceraceae		IM	286	6.5	T
	Rhus	IM	433	5.15476	S										Myrica	IM	260	3.42105	S		Acer	IM	286	6.5	T
	Schinus	M	6	0.0714286	S			Anacardiaceae		IM	740	8.40909	S
									Anacardiaceae type	IM	740	8.40909	S	Lythraceae		M	92	1.21053	S	Oleaceae		IM	282	6.40909	T
Fabaceae		IM	559	6.65476	C										Lagerstroemia	M	92	1.21053	S		Fraxinus	IM	282	6.40909	T
	Medicago	IM	161	1.91667				Arecaceae		IM	639	7.26136	T
	Vicia	M	124	1.47619	H				Phoenix	IM	462	5.25	T	Arecaceae		M	133	1.75	T	Betulaceae		IM	134	3.04545	T
	Gleditsia	M	128	1.52381	T				Type 1	M	137	1.55682	T		Phoenix	M	54	0.710526	T		Alnus	IM	134	3.04545	T
	Leucaena	M	15	0.178571	T				Type 2	M	40	0.454545	T		Arecaceae type	M	79	1.03947	T
	Trifolium/Melilotus	M	104	1.2381	S															Arecaceae		M	1	0.0227273	T
	Fabaceae type 1	M	27	0.321429	U			Brassicaceae		IM	585	6.64773	H	Fabaceae		M	74	0.973684	T		Phoenix	M	1	0.0227273	T
									Type 1	IM	585	6.64773	H		Leucaena	M	74	0.973684	T
Asteraceae		M	269	3.20238	H															Magnoliaceae		M	24	0.545455	T
	Artemesia	M	56	0.666667	H			Apiaceae		IM	564	6.40909	H	Magnoliaceae		M	24	0.315789	T		Magnolia grandiflora	M	24	0.545455	T
	Cirsium	M	30	0.357143	H				Type 1	IM	564	6.40909	H		Magnolia grandiflora	M	8	0.105263	T
	High spine type	M	16	0.190476	H										Liriodendron	M	16	0.210526	T	Asteraceae		M	66	1.5	H
	Liguliflorae type	M	167	1.9881	H			Rosaceae		IM	414	4.70455	S								High spine type	M	1	0.0227273	H
									Type 1	M	100	1.13636	S	Onagraceae		M	5	0.0657895	H		Liguliflorae type	M	65	1.47727	H
Arecaceae		M	28	0.333333	T				Prunus	IM	314	3.56818	S		Gaura	M	5	0.0657895	H
	Arecaceae type	M	28	0.333333	T															Anacardiaceae		M	130	2.95455	S
								Ulmaceae		IM	370	4.20455	T	Apiaceae		M	75	0.986842	H		Schinus	M	85	1.93182	S
Magnoliaceae		M	55	0.654762	T				Ulmus	IM	370	4.20455	T		Apiaceae type	M	75	0.986842	H		Rhus	M	45	1.02273	S
	Magnolia grandiflora	M	40	0.47619	T
	Liriodendron	M	15	0.178571	T			Saliaceae		IM	273	3.10227	T	Brassicaceae		M	17	0.223684	H	Brassicaceae		M	16	0.363636	H
									Salix	IM	273	3.10227	T		Brassica	M	17	0.223684	H		Brassica	M	16	0.363636	H
Onagraceae		M	15	0.178571	H
	Onagraceae type	M	15	0.178571	H			Magnoliaceae		M	228	2.59091	T	Liliaceae		M	129	1.69737	H	Liliaceae		M	57	1.29545	H
									Magnolia	M	156	1.77273	T		Allilum	M	129	1.69737	H		Allium	M	57	1.29545	H
Apiaceae		M	10	0.119048	H				Liriodendron	M	72	0.818182	T
	Apiaceae type	M	10	0.119048	H									Aceraceae		M	37	0.486842	T	Fagaceae		M	102	2.31818	T
								Cucurbitaceae		M	5	0.0568182	H		Acer	M	37	0.486842	T		Quercus	M	102	2.31818	T
Oleaceae		M	243	2.89286	C				Citrullus	M	5	0.0568182	H
	Olea	M	204	2.42857	T									Plantaginaceae		M	31	0.407895	T	Amaranthaceae		M	13	0.295455	H
	Ligustrum	M	35	0.416667	C			Onagraceae		M	1	0.0113636	H		Plantago	M	31	0.407895	T		Type 1	M	13	0.295455	H
	Fraxinus	M	4	0.047619	T				Onagraceae type	M	1	0.0113636	H
														Portulaceae		M	5	0.0657895	H	Lamiaceae		M	59	1.34091	H
Saliaceae		M	245	2.91667	T			Oleaceae		M	13	0.147727	C		Portulaca	M	5	0.0657895	H		Salvia	M	59	1.34091	H
	Salix	M	207	2.46429	T				Ligustrum	M	13	0.147727	C
	Populus	M	38	0.452381	T									Solanaceae		M	16	0.210526	H	Caprifoliaceae		M	1	0.0227273	S
								Liliaceae		M	180	2.04545	H		Datura	M	16	0.210526	H		Lonicera	M	1	0.0227273	S
Liliaceae		M	39	0.464286	H				Liliaceae type	M	180	2.04545	H
	Liliaceae type	M	39	0.464286	H									Rhamnaceae		M	104	1.36842	H	Rutaceae		M	35	0.795455	T
								Aceraceae		M	3	0.0340909	T		Rhamnaceae type	M	104	1.36842	H		Citrus	M	35	0.795455	T
Aceraceae		M	1	0.0119048	T				Acer	M	3	0.0340909	T
	Acer	M	1	0.0119048	T									Ranunculaceae		M	40	0.526316	H	Euphorbiaceae		M	108	2.45455	H
								Poaceae		M	76	0.863636	H		Ranunculaceae type	M	40	0.526316	H		Euphorbia	M	108	2.45455	H
Poaceae		M	4	0.047619	H				Poaceae type	M	76	0.863636	H
	Poaceae type	M	4	0.047619	H									Lamiaceae		M	84	1.10526	H	Pinaceae		M	18	0.409091	T
								Vitaceae		M	7	0.0795455	H		Salvia	M	84	1.10526	H		Pinus	M	18	0.409091	T
Vitaceae		M	136	1.61905	H				Parthenocissus	M	7	0.0795455	H
	Parthenocissus	M	111	1.32143	H									Caprifoliaceae		M	4	0.0526316	H	Cornaceae		M	14	0.318182	T
	Vitis	M	25	0.297619	H			Plantaginaceae		M	46	0.522727	T		Lonicera	M	4	0.0526316	H		Cornus	M	14	0.318182	T
									Plantago	M	46	0.522727	T
Plantaginaceae		M	68	0.809524	H									Rutaceae		M	171	2.25	T	Aquafoliaceae		M	3	0.0681818	T
	Plantago	M	68	0.809524	H			Fagaceae		M	10	0.113636	T		Citrus	M	171	2.25	T		Ilex	M	3	0.0681818	T
									Quercus	M	10	0.113636	T
Juglandaceae		M	23	0.27381	T									Aquafoliaceae		M	12	0.157895	S	Unknown		M	88	2	U
	Juglans	M	23	0.27381	T			Solanaceae		M	5	0.0568182	H		Ilex	M	12	0.157895	S		Type 1	M	13	0.295455	U
									Datura	M	5	0.0568182	H								Type 2	M	10	0.227273	U
Ulmaceae		M	11	0.130952	T									Unknown		M	34	0.447368	U		Type 3	M	55	1.25	U
	Ulmus	M	11	0.130952	T			Rhamnaceae		M	18	0.204545	H		Type 1	M	10	0.131579	U		Type 4	M	10	0.227273	U
									Rhamnaceae type	M	18	0.204545	H		Type 2	M	1	0.0131579	U
Solanaceae		M	11	0.130952	H										Type 3	M	23	0.302632	U
	Datura	M	11	0.130952	H			Ranunculaceae		M	18	0.204545	H
									Ranunculaceae type	M	18	0.204545	H
Lamiaceae		M	74	0.880952	H
	Salvia	M	74	0.880952	H			Myricaceae		M	1	0.0113636	S
									Myrica	M	1	0.0113636	S
Caprifoliaceae		M	3	0.0357143	S
	Lonicera	M	3	0.0357143	S			Lamiaceae		M	13	0.147727	H
									Salvia	M	13	0.147727	H
Rutaceae		M	31	0.369048	T
	Citrus	M	31	0.369048	T			Caprifoliaceae		M	3	0.0340909	S
									Lonicera	M	3	0.0340909	S
Euphorbiaceae		M	33	0.392857	C
	Euphorbia	M	33	0.392857	C			Rutaceae		M	8	0.0909091	T
									Citrus	M	8	0.0909091	T
Pinaceae		M	2	0.0238095	T
	Pinaceae type	M	2	0.0238095	T			Aquafoliaceae		M	1	0.0113636	T
									Ilex	M	1	0.0113636	T
Aquafoliaceae		M	13	0.154762	T
	Ilex	M	13	0.154762	T			Sapindaceae		M	2	0.0227273	T
									Aesculus	M	2	0.0227273	T
Altingiaceae		M	81	0.964286	T
	Liquidambar	M	81	0.964286	T			Cornaceae		M	4	0.0454545	T
									Nyssa	M	4	0.0454545	T
Moraceae		M	2	0.0238095	T
	Morus	M	2	0.0238095	T			Bombaceae		M	2	0.0227273	T
									Bombax	M	2	0.0227273	T
Boraginaceae		M	220	2.61905	H
	Echium	M	220	2.61905	H			Malvaceae		M	7	0.0795455	H
									Malva	M	7	0.0795455	H
Typhaceae		M	57	0.678571	H
	Typha	M	57	0.678571	H			Polygonaceae		M	56	0.636364	H
									Polygonum	M	56	0.636364	H
Cornaceae		M	90	1.07143	T
	Nyssa	M	90	1.07143	T			Unknown			3	0.0340909	U
									Type 1	M	3	0.0340909	U
Bombaceae		M	68	0.809524	T
	Bombax	M	68	0.809524	T
Ebenaceae		M	76	0.904762	T
	Diospyros	M	76	0.904762	T
Sapindaceae		M	88	1.04762	C
	Aesculus	M	88	1.04762	C
Malvaceae		M	1	0.0119048	H
	Malvaceae type	M	1	0.0119048	H
Geraniaceae		M	4	0.047619	H
	Geranium	M	4	0.047619	H
Tropaeolaceae		M	40	0.47619	H
	Tropaeolum Majus	M	40	0.47619	H
Unknown			201	2.39286	U
	Type 1	M	17	0.202381	U
	Type 2	M	109	1.29762	U
	Type 3	M	7	0.0833333	U
	Type 4	M	7	0.0833333	U
	Type 5	M	8	0.0952381	U
	Type 6	M	14	0.166667	U
	Type 7	M	32	0.380952	U
	Type 8	M	7	0.0833333	U
