# Supplementary material for: Seasonal variation of pollen collected by honey bees (Apis mellifera) in developed areas across four regions in the United States
Source: PLoS One. 2019 Jun 12;14(6):e0217294. doi: 10.1371/journal.pone.0217294 (PMC6561680; doi:10.1371/journal.pone.0217294)
Supplement: S2 Table — The family, genus, frequency class, grain count (number of pollen grains counted), relative abundance (as described by Louveaux et al. [58]) and general type of the plant sources of pollen identified in Texas for each season. Predominant, secondary, important minor, and minor pollen types are defined as those taxonomic groups detected in over 45%, 16–45%, 3–16%, or less than 3%, respectively, of the 200 pollen grains analyzed per sample, as described previously [58]. (XLSX) [file pone.0217294.s002.xlsx]

## Sheet: S2 Table
Texas in Spring								Texas in Summer						Texas in Fall
Family	Genus	Frequency class	Count	Relative abundance (%)	Plant type	Letter code and definition		Family	Genus	Frequency class	Count	Relative abundance (%)	Plant type	Family	Genus	Frequency class	Count	Relative abundance (%)	Plant type
Anacardiaceae		S	1482	24.7	S			Lythraceae		P	4524	78	S	Ulmaceae		P	2504	62.6	T
	Rhus	S	1482	24.7	S	H	Herb		Lagerstroemia	P	4524	78	S		Ulmus	P	2504	62.6	T
						S	Shrub
Rosaceae		IM	882	14.7	S	T	Tree	Fabaceae		IM	396	6.82759	C	Asteraceae		S	1017	25.425	H
	Crataegus	IM	700	11.6667	S	C	Combination		Gleditsia	M	62	1.06897	T		Ambrosia	S	664	16.6	H
	Prunus	IM	182	3.03333	S	U	Unidentified		Trifolium/Melilotus	M	1	0.0172414	H		High spine	IM	353	8.825	H
									Type 1	M	16	0.275862	U
Fagaceae		IM	597	9.95	T				Prosopis	M	317	5.46552	C	Lythraceae		IM	379	9.475	S
	Quercus	IM	597	9.95	T										Lagerstroemia	IM	379	9.475	S
								Arecaceae		IM	304	5.24138	T
Euphorbiaceae		IM	540	9	T				Type 1	IM	304	5.24138	T	Ranuculaceae		M	35	0.875	H
	Sapium	IM	540	9	T										Type 1	M	35	0.875	H
								Anacardiaceae		IM	243	4.18966	S
Saliaceae		M	266	4.43333	T				Rhus	IM	243	4.18966	S	Arecaceae		M	3	0.075	T
	Salix	M	112	1.86667	T										Type 1	M	3	0.075	T
	Populus	M	154	2.56667	T			Asteraceae		M	17	0.293103	H
									High spine type	M	16	0.275862	H	Geraniaceae		M	1	0.025	H
Fabaceae		IM	281	4.68333	C				Low spine type	M	1	0.0172414	H		Geranium	M	1	0.025	H
	Gleditsia	M	47	0.783333	T
	Prosopis	M	39	0.65	C			Ranunculaceae		M	9	0.155172	H	Rhamnaceae		M	8	0.2	H
	Trifolium/Melilotus	M	162	2.7	S				Type 1	M	9	0.155172	H		Type 1	M	8	0.2	H
	Type 1	M	1	0.0166667	U
	Type 2	M	1	0.0166667	U			Liliaceae		M	56	0.965517	H	Scrophulariaceae		M	10	0.25	S
	Type 3	M	31	0.516667	U				Type 1	M	56	0.965517	H		Leucophyllum frutescens	M	10	0.25	S
Vitaceae		IM	215	3.58333	H			Magnoliaceae		M	40	0.689655	T	Euphorbiaceae		M	6	0.15	H
	Parthenocissus	M	23	0.383333	H				Magnolia	M	38	0.655172	T		Croton	M	6	0.15	H
	Vitis	IM	192	3.2	H				Liriodendron	M	2	0.0344828	T
														Amaranthaceae		M	17	0.425	H
Lythraceae		IM	188	3.13333	S			Scrophulariaceae		M	50	0.862069	S		Type 1	M	17	0.425	H
	Lagerstroemia	IM	188	3.13333	S				Leucophyllum frutescens	M	50	0.862069	S
														Solanaceae		M	12	0.3	H
Asteraceae		M	48	0.8	H			Poaceae		M	30	0.517241	H		Datura	M	12	0.3	H
	High spine type	M	47	0.783333	H				Type 1	M	30	0.517241	H
	Ligulflorae type	M	1	0.0166667	H									Malvaceae		M	2	0.05	H
								Vitaceae		M	48	0.827586	H		Malva	M	2	0.05	H
Onagraceae		M	1	0.0166667	H				Parthenocissus	M	48	0.827586	H
	Type 1	M	1	0.0166667	H									Polygonaceae		M	5	0.125	H
								Moraceae		M	1	0.0172414	T		Polygonum	M	5	0.125	H
Ranunculaceae		M	85	1.41667	H				Morus	M	1	0.0172414	T
	Clematis	M	85	1.41667	H									Cactaceae		M	1	0.025	H
								Amaranthaceae		M	71	1.22414	H		Type 1	M	1	0.025	H
Cyperaceae		M	132	2.2	T				Type 1	M	71	1.22414	H
	Carex	M	112	1.86667	T
								Oxalidaceae		M	7	0.12069	H
Myrtaceae		M	1	0.0166667	T				Oxalis	M	7	0.12069	H
	Eucalyptus	M	1	0.0166667	T
								Solanaceae		M	4	0.0689655	H
Myricaceae		M	1	0.0166667	T				Datura	M	4	0.0689655	H
	Myrica	M	1	0.0166667	T
Liliaceae		M	2	0.0333333	H
	Type 1	M	2	0.0333333	H
Altingiaceae		M	13	0.216667	T
	Liquidambar	M	13	0.216667	T
Apiaceae		M	19	0.316667	H
	Type 1	M	19	0.316667	H
Ulmaceae		M	1	0.0166667	T
	Ulmus	M	1	0.0166667	T
Oleaceae		M	150	2.5	C
	Fraxinus	M	148	2.46667	T
	Ligustrum	M	2	0.0333333	C
Juglandaceae		M	27	0.45	T
	Juglans	M	27	0.45	T
Caprifoliaceae		M	17	0.283333	S
	Lonicera	M	17	0.283333	S
Cornaceae		M	16	0.266667	T
	Cornus	M	16	0.266667	T
Ebenaceae		M	58	0.966667	T
	Diospyros	M	58	0.966667	T
Arecaceae		M	32	0.533333	T
	Type 1	M	32	0.533333	T
Magnoliaceae		M	70	1.16667	T
	Magnolia	M	70	1.16667	T
Brassicaceae		M	5	0.0833333	H
	Type 1	M	5	0.0833333	H
Rutaceae		M	133	2.21667	T
	Zanthoxylum	M	133	2.21667	T
Geraniaceae		M	5	0.0833333	H
	Erodium	M	5	0.0833333	H
Rhamnaceae		M	17	0.283333	H
	Type 1	M	17	0.283333	H
Sapindaceae		M	21	0.35	T
	Aesculus	M	21	0.35	T
Scrophulariaceae		M	8	0.133333	S
	Leucophyllum frutescens	M	8	0.133333	S
Cactaceae		M	1	0.0166667	H
	Type 1	M	1	0.0166667	H
Asparagaceae		M	10	0.166667	H
	Agave	M	10	0.166667	H
Poaceae		M	32	0.533333	H
	Type 1	M	32	0.533333	H
Ericaceae		M	1	0.0166667	C
	Type 1	M	1	0.0166667	C
Verbenaceae		M	129	2.15	H
	Phyla	M	129	2.15	H
Unknown		IM	514	8.56667	U
	Type 1	IM	503	8.38333	U
	Type 2	M	4	0.0666667	U
	Type 3	M	7	0.116667	U
