# Supplementary material for: Seasonal variation of pollen collected by honey bees (Apis mellifera) in developed areas across four regions in the United States
Source: PLoS One. 2019 Jun 12;14(6):e0217294. doi: 10.1371/journal.pone.0217294 (PMC6561680; doi:10.1371/journal.pone.0217294)
Supplement: S3 Table — The family, genus, frequency class, grain count (number of pollen grains counted), relative abundance (as described by Louveaux et al. [58]) and general type of the plant sources of pollen identified in Florida for each season. Predominant, secondary, important minor, and minor pollen types are defined as those taxonomic groups detected in over 45%, 16–45%, 3–16%, or less than 3%, respectively, of the 200 pollen grains analyzed per sample, as described previously [58]. (XLSX) [file pone.0217294.s003.xlsx]

## Sheet: S3 Table
Florida in Spring								Florida in Summer						Florida in Fall						Florida in Winter
Family	Genus	Frequency class	Count	Relative abundance (%)	Plant type	Letter code and definition		Family	Genus	Frequency class	Count	Relative abundance (%)	Plant type	Family	Genus	Frequency class	Count	Relative abundance (%)	Plant type	Family	Genus	Frequency class	Count	Relative abundance (%)	Plant type
Arecaceae		S	1793	33.2037	T			Lythraceae		P	3471	45.6711	S	Anacardiaceae		S	2195	28.141	S	Fagaceae		S	1835	22.9375	T
	Type 1	S	1793	33.2037	T	H	Herb		Lagerstroemia	P	3471	45.6711	S		Schinus	S	2195	28.141	S		Quercus	S	1835	22.9375	T
						S	Shrub
Magnoliaceae		IM	677	12.537	T	T	Tree	Arecaceae		S	3198	42.0789	T	Arecaceae		S	1625	20.8333	T	Aceraceae		S	1752	21.9	T
	Magnolia grandiflora	IM	677	12.537	T	C	Combination		Type 1	S	2997	39.4342	T		Phoenix	M	97	1.24359	T		Acer	S	1752	21.9	T
						U	Unidentified		Phoenix	M	201	2.64474	T		Type 1	S	1528	19.5897	T
Platanaceae		IM	548	10.1481	T															Rosaceae		IM	1127	14.0875	S
	Platanus	IM	548	10.1481	T			Fabaceae		M	165	2.17105	C	Asteraceae		S	1365	17.5	H		Prunus	M	30	0.375	S
									Trifolium/Melilotus	M	59	0.776316	H		High spine type	S	1288	16.5128	H		Type 1	IM	1097	13.7125	S
Vitaceae		IM	332	6.14815	H				Gleditsia	M	8	0.105263	T		Ambrosia	M	77	0.987179	H
	Vitis	IM	332	6.14815	H				Leucaena	M	97	1.27632	T							Saliaceae		IM	991	12.3875	T
									Mimosa	M	1	0.0131579	C	Ranunculaceae		IM	505	6.47436	H		Salix	IM	991	12.3875	T
Myrtaceae		IM	294	5.44444	T										Type 1	IM	505	6.47436	H
	Eucalyptus	IM	294	5.44444	T			Magnoliaceae		M	76	1	T							Arecaceae		IM	638	7.975	T
									Magnolia	M	76	1	T	Myricaceae		IM	151	1.9359	T		Phoenix	M	30	0.375	T
Fabaceae		IM	299	5.53704	C										Myrica	IM	151	1.9359	T		Type 1	IM	509	6.3625	T
	Acacia	M	21	0.388889	C			Anacardiaceae		M	223	2.93421	S								Cocos	IM	129	1.6125	T
	Leucaena	M	61	1.12963	T				Rhus	M	223	2.93421	S	Casuarinaceae		IM	199	2.55128
	Mimosa pudica	IM	208	3.85185	C										Casuarina	IM	199	2.55128		Asteraceae		IM	518	6.475	H
	Gleditsia	M	9	0.166667	T			Asteraceae		M	19	0.25	H								High spine type	IM	518	6.475	H
									Ambrosia	M	19	0.25	H	Lythraceae		M	10	0.128205	S
Lythraceae		IM	238	4.40741	S										Lagerstoremia	M	10	0.128205	S	Rutaceae		IM	371	4.6375	T
	Lagerstroemia indica	IM	238	4.40741	S			Poaceae		M	47	0.618421	H								Citrus	IM	371	4.6375	T
									Poaceae type	M	47	0.618421	H	Fabaceae		IM	449	5.75641	C
Asteraceae		IM	215	3.98148	H										Baptisia	IM	286	3.66667	H	Fabaceae		M	182	2.275	C
	High spine type	IM	215	3.98148	H			Cucurbitaceae		M	19	0.25	H		Leucaena	M	390	5	T		Mimosa	M	182	2.275	C
									Citrullus	M	19	0.25	H		Trifolium/Melilotus	M	59	0.75641	H
Anacardiaceae		M	35	0.648148	S															Magnoliaceae		M	11	0.1375	T
	Rhus	M	35	0.648148	S			Ranunculaceae		M	20	0.263158	H	Poaceae		M	24	0.307692	H		Magnolia	M	11	0.1375	T
									Type 1	M	20	0.263158	H		Poaceae type	M	24	0.307692	H
Poaceae		M	2	0.037037	H															Anacardiaceae		M	141	1.7625	S
	Type 1	M	2	0.037037	H			Myrtaceae		M	12	0.157895	T	Cucurbitaceae		M	6	0.0769231	H		Rhus	M	141	1.7625	S
									Eucalyptus	M	12	0.157895	T		Citrullus	M	6	0.0769231	H
Onagraceae		M	5	0.0925926	H															Myrtaceae		M	2	0.025	T
	Onagraceae type	M	5	0.0925926	H			Onagraceae		M	10	0.131579	H	Myrtaceae		M	15	0.192308	T		Eucalyptus	M	2	0.025	T
									Type 1	M	10	0.131579	H		Eucalyptus	M	15	0.192308	T
Myricaceae		M	48	0.888889	S															Euphorbiaceae		M	26	0.325	H
	Myrica	M	48	0.888889	S			Cactaceae		M	16	0.210526	H	Onagraceae		M	2	0.025641	H		Croton	M	23	0.2875	H
									Type 1	M	16	0.210526	H		Epibolium	M	2	0.025641	H		Euphorbia	M	3	0.0375	H
Euphorbiaceae		M	153	2.83333	C
	Croton	M	11	0.203704	H			Myricaceae		M	1	0.0131579	T	Euphorbiaceae		M	5	0.0641026	H	Ulmaceae		M	41	0.5125	T
	Sapium	M	142	2.62963	T				Myrica	M	1	0.0131579	T		Croton	M	5	0.0641026	H		Ulmus	M	41	0.5125	T
Liliaceae		M	6	0.111111	H			Euphorbiaceae		M	4	0.0526316	H	Liliaceae		M	115	1.47436	H	Rhamnaceae		M	2	0.025	H
	Type 1	M	6	0.111111	H				Croton	M	4	0.0526316	H		Type 1	M	115	1.47436	H		Type 1	M	2	0.025	H
Rhamnaceae		M	62	1.14815	H			Cyrilliaceae		M	12	0.157895	H	Ulmaceae		M	163	2.08974	T	Oleaceae		M	167	2.0875	T
	Rhamnaceae type	M	62	1.14815	H				Cyrilla	M	12	0.157895	H		Ulmus	M	163	2.08974	T		Fraxinus	M	167	2.0875	T
Commelinaceae		M	1	0.0185185	H			Passifloraceae		M	10	0.131579	H	Rhamnaceae		M	126	1.61538	H	Malvaceae		M	5	0.0625	H
	Commelina	M	1	0.0185185	H				Passiflora	M	10	0.131579	H		Type 1	M	126	1.61538	H		Type 1	M	5	0.0625	H
Oleaceae		M	76	1.40741	T			Liliaceae		M	153	2.01316	H	Commelinaceae		M	230	2.94872	H	Rubiaceae		M	7	0.0875	T
	Fraxinus	M	76	1.40741	T				Type 1	M	153	2.01316	H		Commelina	M	230	2.94872	H		Diodia	M	7	0.0875	T
Caryophyllaceae		M	56	1.03704	T			Altingiaceae		M	27	0.355263	T	Oleaceae		M	109	1.39744	C	Pinaceae		M	2	0.025	T
	Carya	M	56	1.03704	T				Liquidambar	M	27	0.355263	T		Ligustrum	M	109	1.39744	C		Type 1	M	2	0.025	T
Rosaceae		M	40	0.740741	S			Platanaceae		M	45	0.592105	T	Caryphyllaceae		M	80	1.02564	T	Bombaceae		M	27	0.3375	T
	Type 1	M	40	0.740741	S				Platanus	M	45	0.592105	T		Carya	M	80	1.02564	T		Bombax	M	27	0.3375	T
Aceraceae		M	5	0.0925926	T			Boraginaceae		M	9	0.118421	H	Rosaceae		M	59	0.75641	S	Betulaceae		M	23	0.2875	T
	Acer	M	5	0.0925926	T				Echium	M	9	0.118421	H		Type 1	M	59	0.75641	S		Betula	M	23	0.2875	T
Rutaceae		M	4	0.0740741	T			Asparagaceae		M	2	0.0263158	H	Aceraceae		M	168	2.15385	T	Altingiaceae		M	103	1.2875	T
	Citrus	M	4	0.0740741	T				Agave	M	2	0.0263158	H		Acer	M	168	2.15385	T		Liquidambar	M	103	1.2875	T
Fagaceae		M	109	2.01852	T			Moraceae		M	12	0.157895	T	Malvaceae		M	18	0.230769	T	Trilete spore		M	1	0.0125	U
	Quercus	M	109	2.01852	T				Morus	M	12	0.157895	T		Sida	M	18	0.230769	T		Type 1	M	1	0.0125	U
Saliaceae		M	79	1.46296	T			Unknown		M	49	0.644737	U	Rubiaceae		M	14	0.179487	T	Cornaceae		M	8	0.1	T
	Salix	M	79	1.46296	T				Type 1	M	3	0.0394737	U		Diodia	M	14	0.179487	T		Cornus	M	8	0.1	T
									Type 2	M	29	0.381579	U
Bombaceae		M	4	0.0740741	T				Type 3	M	17	0.223684	U	Asphodelaceae		M	64	0.820513	H	Unknown		M	20	0.25	U
	Bombax	M	4	0.0740741	T										Asphodelus	M	64	0.820513	H		Type 1	M	6	0.075	U
																					Type 2	M	2	0.025	U
Altingiaceae		M	80	1.48148	T									Rutaceae		M	55	0.705128	T		Type 3	M	1	0.0125	U
	Liquidambar	M	80	1.48148	T										Citrus	M	55	0.705128	T		Type 4	M	2	0.025	U
																					Type 5	M	9	0.1125	U
Cornaceae		M	105	1.94444	T									Cornaceae		M	9	0.115385	T
	Cornus	M	105	1.94444	T										Cornus	M	9	0.115385	T
Aquafoliaceae		M	91	1.68519	T									Polygonaceae		M	19	0.24359	H
	Ilex	M	91	1.68519	T										Polygonum	M	19	0.24359	H
Cannabaceae		M	3	0.0555556	T									Unknown		M	20	0.25641	U
	Celtis	M	3	0.0555556	T										Type 1	M	4	0.0512821	U
															Type 2	M	10	0.128205	U
Amaranthaceae		M	8	0.148148	H										Type 3	M	6	0.0769231	U
	Type 1	M	8	0.148148	H
Boraginaceae		M	30	0.555556	H
	Echium	M	30	0.555556	H
Unknown		M	2	0.037037	U
	Type 1	M	1	0.0185185	U
	Type 2	M	1	0.0185185	U
