# Supplementary material for: Seasonal variation of pollen collected by honey bees (Apis mellifera) in developed areas across four regions in the United States
Source: PLoS One. 2019 Jun 12;14(6):e0217294. doi: 10.1371/journal.pone.0217294 (PMC6561680; doi:10.1371/journal.pone.0217294)
Supplement: S4 Table — The family, genus, frequency class, grain count (number of pollen grains counted), relative abundance (as described by Louveaux et al. [58]) and general type of the plant sources of pollen identified in Michigan for each season. Predominant, secondary, important minor, and minor pollen types are defined as those taxonomic groups detected in over 45%, 16–45%, 3–16%, or less than 3%, respectively, of the 200 pollen grains analyzed per sample, as described previously [58]. (XLSX) [file pone.0217294.s004.xlsx]

## Sheet: S4 Table
Michigan in Spring								Michigan in Summer						Michigan in Fall
Family	Genus	Frequency class	Count	Relative abundance (%)	Plant type	Letter code and definition		Family	Genus	Frequency class	Count	Relative abundance (%)	Plant type	Family	Genus	Frequency class	Count	Relative abundance (%)	Plant type
Rhamnaceae		S	1371	23.6379	H			Fabaceae		P	4986	55.4	C	Asteraceae		P	1436	55.2308	H
	Type 1	S	1371	23.6379	H	H	Herb		Trifolium	M	240	2.66667	H		Cirsium	M	18	0.692308	H
						S	Shrub		Trifolium/Melilotus Type 1	P	4348	48.3111	H		Centaura	M	22	0.846154	H
Aceraceae		S	1314	22.6552	T	T	Tree		Trifolium/Melilotus Type 2	IM	306	3.4	H		Liguliflorae type	IM	133	5.11538	H
	Acer type 1	S	1222	21.069	T	C	Combination		Gleditsia	M	19	0.211111	T		High spine type	S	1151	44.2692	H
	Acer type 2	M	13	0.224138	T	U	Unidentified		Mimosa	M	73	0.811111	C		Artemesia	IM	112	4.30769	H
	Acer type 3	M	48	0.827586	T
	Acer type 4	M	31	0.534483	T			Anacardiaceae		IM	897	9.96667	S	Ranunculaceae		IM	390	15	H
									Rhus	IM	897	9.96667	S		Type 1	IM	390	15	H
Saliaceae		S	1087	18.7414	T
	Salix	S	1069	18.431	T			Apiaceae		IM	705	7.83333	H	Fabaceae		IM	353	13.5769	C
	Populus	M	18	0.310345	T				Type 1	IM	705	7.83333	H		Trifolium/Melilotus	IM	347	13.3462	H
															Gleditsia	M	6	0.230769	T
Rosaceae		IM	816	14.069	S			Asteraceae		IM	658	7.31111	H
	Prunus	IM	215	3.7069	S				Centaura	M	126	1.4	H	Poaceae		IM	83	3.19231	H
	Type 1	M	601	10.3621	S				Cirsium	M	149	1.65556	H		Type 1	IM	83	3.19231	H
			`						Ligulflorae type	M	204	2.26667	H
Fabaceae		IM	332	5.72414	C				High spine type	M	179	1.98889	H	Apiaceae		M	31	1.19231	H
	Robinia	IM	319	5.5	C										Type 1	M	31	1.19231	H
	Trifolium/Melilotus	M	3	0.0517241	H			Plantaginaceae		IM	348	3.86667	T
	Gleditsia	M	10	0.172414	T				Plantago	IM	348	3.86667	T	Anacardiaceae		M	61	2.34615	S
															Rhus	M	61	2.34615	S
Magnoliaceae		M	25	0.431034	T			Fagaceae		IM	287	3.18889	T
	Magnolia	M	6	0.103448	T				Castanea	IM	287	3.18889	T	Brassicaceae		M	8	0.307692	H
	Liriodendron	M	19	0.327586	T										Type 1	M	8	0.307692	H
								Vitaceae		IM	274	3.04444	H
Asteraceae		M	170	2.93103	H				Parthenocissus	M	253	2.81111	H	Liliaceae		M	29	1.11538	H
	Liguliflorae type 1	M	164	2.82759	H				Vitis	M	21	0.233333	H		Type 1	M	29	1.11538	H
	High spine type	M	6	0.103448	H
								Lythraceae		M	202	2.24444	C	Caprifoliaceae		M	11	0.423077	S
Oleaceae		M	64	1.10345	C				Lythrum	M	152	1.68889	H		Lonicera	M	11	0.423077	S
	Fraxinus	M	63	1.08621	T				Lagerstroemia	M	50	0.555556	S
	Ligustrum	M	1	0.0172414	C									Amaranthaceae		M	1	0.0384615	H
								Magnoliaceae		M	30	0.333333	T		Type 1	M	1	0.0384615	H
Anacardiaceae		M	30	0.517241	S				Magnolia	M	30	0.333333	T
	Rhus	M	30	0.517241	S									Primulaceae		M	13	0.5	H
								Poaceae		M	5	0.0555556	H		Primula	M	13	0.5	H
Brassicaceae		M	94	1.62069	H				Type 1	M	5	0.0555556	H
	Type 1	M	94	1.62069	H									Cornaceae		M	5	0.192308	T
								Onagraceae		M	11	0.122222	H		Cornus	M	5	0.192308	T
Liliaceae		M	99	1.7069	H				Type 1	M	11	0.122222	H
	Type 1	M	99	1.7069	H									Unknown		IM	179	6.88462	U
								Oleaceae		M	63	0.7	C		Type 1	IM	176	6.76923	U
Amaranthaceae		M	9	0.155172	H				Ligustrum	M	63	0.7	C		Type 2	M	1	0.0384615	U
	Type 1	M	9	0.155172	H										Type 3	M	2	0.0769231	U
								Brassicaceae		M	249	2.76667	H
Sapindaceae		M	53	0.913793	C				Brassica	M	249	2.76667	H
	Aesculus	M	53	0.913793	C
								Saliaceae		M	123	1.36667	T
Caprifoliaceae		M	10	0.172414	S				Salix	M	123	1.36667	T
	Lonicera	M	10	0.172414	S
								Iridiaceae		M	6	0.0666667	H
Fagaceae		M	46	0.793103	T				Type 1	M	6	0.0666667	H
	Quercus	M	46	0.793103	T
								Rosaceae		M	121	1.34444	S
Aquafoliaceae		M	1	0.0172414	T				Type 1	M	121	1.34444	S
	Ilex	M	1	0.0172414	T
								Caprifoliaceae		M	3	0.0333333	S
Polygonaceae		M	4	0.0689655	H				Lonicera	M	3	0.0333333	S
	Polygonum	M	4	0.0689655	H
								Aquafoliaceae		M	6	0.0666667	T
Juglandaceae		M	15	0.258621	T				Ilex	M	6	0.0666667	T
	Juglnas	M	15	0.258621	T
								Rhamnaeae		M	14	0.155556	H
Malvaceae		M	1	0.0172414	H				Type 1	M	14	0.155556	H
	Type 1	M	1	0.0172414	H
								Juglandaceae		M	6	0.0666667	T
Lamiaceae		M	4	0.0689655	H				Juglans	M	6	0.0666667	T
	Salvia	M	4	0.0689655	H
								Pinaceae		M	1	0.0111111	T
Moraceae		M	34	0.586207	T				Type 1	M	1	0.0111111	T
	Morus	M	34	0.586207	T
								Unknown		M	5	0.0555556	U
Pinaceae		M	2	0.0344828	T				Type 1	M	3	0.0333333	U
	Picea	M	2	0.0344828	T				Type 2	M	2	0.0222222	U
Cornaceae		M	8	0.137931	T
	Cornus	M	8	0.137931	T
Vitaceae		M	3	0.0517241	H
	Parthenocissus	M	3	0.0517241	H
Altingiaceae		M	4	0.0689655	T
	Liquidambar	M	4	0.0689655	T
Rubiaceae		M	78	1.34483	S
	Cephalanthus	M	78	1.34483	S
Platanaceae		M	12	0.206897	T
	Platanus	M	12	0.206897	T
Unknown		M	114	1.96552	U
	Type 1	M	106	1.82759	U
	Type 2	M	8	0.137931	U
