# Supplementary material for: Seasonal variation of pollen collected by honey bees (Apis mellifera) in developed areas across four regions in the United States
Source: PLoS One. 2019 Jun 12;14(6):e0217294. doi: 10.1371/journal.pone.0217294 (PMC6561680; doi:10.1371/journal.pone.0217294)
Supplement: S5 Table — Raw data for the diversity indices calculated at each sampling point. (XLSX) [file pone.0217294.s005.xlsx]

## Sheet: Diversity indices 
S5 Table. Diversity indices data. Raw data for the diversity indices calculated at each sampling point.
State	Season	Shannon's	ENS
FL	Summer	0.460568	1.58497
FL	Summer	0.291877	1.33894
FL	Summer	0.711974	2.03801
FL	Summer	0.116907	1.12401
FL	Summer	0.802758	2.23169
FL	Summer	0.818892	2.26799
FL	Summer	0.151714	1.16383
FL	Summer	0.107786	1.11381
FL	Summer	0.689318	1.99236					Shannon							ENS
FL	Summer	0.367354	1.44391						CA	TX	FL	MI				CA	TX	FL	MI
FL	Summer	0.745052	2.10655					Spring	1.21743	0.815739	1.14362	0.96253	Shannon index		Spring	3.3785	2.26085	3.1381	2.61831
FL	Summer	0.721047	2.05659						0.501152	0.380207	0.527502	0.341402	SD
FL	Summer	1.02462	2.78603						0.0773295	0.0682873	0.101518	0.0633968	SE
FL	Summer	0.610864	1.84202					Summer	1.02619	0.430796	0.760362	0.763395	Shannon index		Summer	2.79041	1.53848	2.13905	2.14555
FL	Summer	0.967059	2.6302						0.472984	0.299201	0.439269	0.398035	SD
FL	Summer	0.701753	2.01729						0.0713051	0.0555603	0.0712589	0.0593356	SE
FL	Summer	0.0980391	1.10301					Fall	0.68695	0.605164	0.762886	0.686439	Shannon index		Fall	1.98764	1.83155	2.14446	1.98663
FL	Summer	0.625674	1.8695						0.405238	0.397804	0.461013	0.609948	SD
FL	Summer	0.619101	1.85726						0.0657383	0.0889516	0.0738212	0.169169	SE
FL	Summer	1.08197	2.95049					Winter	1.13812	0	0.71692	0	Shannon index		Winter	3.12091		2.04812
FL	Summer	0.737412	2.09052						0.503857		0.475935		SD
FL	Summer	1.04531	2.84429						0.107423	0	0.075252	0	SE
FL	Summer	0.744189	2.10473												ENS
FL	Summer	0.62481	1.86789						Spring	Summer	Fall	Winter				Spring	Summer	Fall	Winter
FL	Summer	0.0778825	1.081					CA	1.20575	1.02619	0.68695	1.13812	Shannon index		CA	3.33926	2.79041	1.98764	3.12091
FL	Summer	1.18357	3.266						0.487903	0.472984	0.405238	0.503857	SD
FL	Summer	0.316087	1.37175						0.0752851	0.0713051	0.0657383	0.107423	SE
FL	Summer	0.923893	2.51908					TX	0.815739	0.430796	0.605164	0	Shannon index		TX	2.26085	1.53848	1.83155	1
FL	Summer	1.447	4.25035						0.380207	0.299201	0.397804	0	SD
FL	Summer	0.807799	2.24297						0.0682873	0.0555603	0.0889516	0	SE
FL	Summer	0.799655	2.22477					FL	1.14362	0.760362	0.762886	0.71692	Shannon index		FL	3.1381	2.13905	2.14446	2.04812
FL	Summer	1.26139	3.53031						0.527502	0.439269	0.461013	0.475935	SD
FL	Summer	1.28635	3.61956						0.101518	0.0712589	0.0738212	0.075252	SE
FL	Summer	0.838586	2.31309					MI	0.96253	0.763395	0.686439	0	Shannon index		MI	2.61831	2.14555	1.98663	1
FL	Summer	0.166722	1.18143						0.341402	0.398035	0.609948	0	SD
FL	Summer	1.70985	5.52815						0.0633968	0.0593356	0.169169	0	SE
FL	Summer	1.79807	6.038
FL	Summer	1.41084	4.09939
FL	Fall	0.700957	2.01568
FL	Fall	1.18504	3.27081
FL	Fall	0.552157	1.737
FL	Fall	1.12671	3.08548
FL	Fall	1.39182	4.02217
FL	Fall	0.575383	1.77781
FL	Fall	0.333544	1.39591
FL	Fall	1.18904	3.28393
FL	Fall	1.47634	4.37689
FL	Fall	0.903215	2.46752
FL	Fall	0.712799	2.03969
FL	Fall	1.05519	2.87252
FL	Fall	0.463726	1.58999
FL	Fall	1.56345	4.77524
FL	Fall	0.678627	1.97117
FL	Fall	0.468364	1.59738
FL	Fall	0.535106	1.70763
FL	Fall	0.253639	1.28871
FL	Fall	0	1
FL	Fall	0.861552	2.36683
FL	Fall	1.2738	3.57441
FL	Fall	0.328534	1.38893
FL	Fall	0.116907	1.12401
FL	Fall	0	1
FL	Fall	0.533164	1.70432
FL	Fall	0.190438	1.20978
FL	Fall	0	1
FL	Fall	1.2739	3.57478
FL	Fall	0.0314791	1.03198
FL	Fall	1.3766	3.9614
FL	Fall	1.20076	3.32265
FL	Fall	0.572554	1.77279
FL	Fall	1.06183	2.89166
FL	Fall	1.09344	2.98451
FL	Fall	0.575383	1.77781
FL	Fall	0.829352	2.29183
FL	Fall	1.31974	3.74245
FL	Fall	0.721643	2.05781
FL	Fall	1.22637	3.40882
FL	Winter	0.116907	1.12401
FL	Winter	0.84931	2.33803
FL	Winter	1.2327	3.43048
FL	Winter	0.062933	1.06496
FL	Winter	0.824354	2.28041
FL	Winter	0	1
FL	Winter	0.0314791	1.03198
FL	Winter	0	1
FL	Winter	0.364364	1.4396
FL	Winter	0.834799	2.30435
FL	Winter	0.368954	1.44622
FL	Winter	0.431429	1.53946
FL	Winter	0.841979	2.32095
FL	Winter	1.09769	2.99722
FL	Winter	1.03085	2.80345
FL	Winter	1.20201	3.32679
FL	Winter	1.19544	3.305
FL	Winter	1.01141	2.74948
FL	Winter	0.356843	1.42881
FL	Winter	1.0406	2.8309
FL	Winter	1.32508	3.76248
FL	Winter	0.853132	2.34699
FL	Winter	0.99837	2.71386
FL	Winter	0.167944	1.18287
FL	Winter	0.414621	1.5138
FL	Winter	0.140664	1.15104
FL	Winter	0.062933	1.06496
FL	Winter	1.47618	4.37618
FL	Winter	1.32485	3.76162
FL	Winter	1.07934	2.94275
FL	Winter	1.18201	3.26092
FL	Winter	0.378616	1.46026
FL	Winter	0.964602	2.62374
FL	Winter	1.5291	4.61404
FL	Winter	1.29459	3.64951
FL	Winter	1.05691	2.87748
FL	Winter	0.397763	1.48849
FL	Winter	0	1
FL	Winter	0.636294	1.88947
FL	Winter	0.499764	1.64833
FL	Spring	1.53665	4.64901
FL	Spring	1.18014	3.25484
FL	Spring	1.01198	2.75104
FL	Spring	2.16167	8.68562
FL	Spring	1.25342	3.5023
FL	Spring	1.39685	4.04245
FL	Spring	0.90982	2.48387
FL	Spring	1.55314	4.72628
FL	Spring	1.86901	6.48185
FL	Spring	0.754552	2.12666
FL	Spring	0.419465	1.52115
FL	Spring	1.8232	6.19166
FL	Spring	0	1
FL	Spring	1.09051	2.9758
FL	Spring	1.54761	4.70021
FL	Spring	1.58326	4.87082
FL	Spring	0.81515	2.25952
FL	Spring	1.18457	3.26927
FL	Spring	0.915431	2.49785
FL	Spring	1.33888	3.81479
FL	Spring	1.68917	5.415
FL	Spring	0.55108	1.73513
FL	Spring	0.683315	1.98043
FL	Spring	0.525918	1.69201
FL	Spring	0.332751	1.3948
FL	Spring	1.68253	5.37917
FL	Spring	1.06761	2.90843
MI	Summer	0.355391	1.42674
MI	Summer	0.987391	2.68422
MI	Summer	0.853724	2.34838
MI	Summer	0.804753	2.23614
MI	Summer	0.586845	1.79831
MI	Summer	0.486431	1.6265
MI	Summer	0.428573	1.53507
MI	Summer	0.109286	1.11548
MI	Summer	0.628335	1.87449
MI	Summer	0.833171	2.3006
MI	Summer	0.253639	1.28871
MI	Summer	1.1835	3.26579
MI	Summer	0.677974	1.96988
MI	Summer	0	1
MI	Summer	0.688139	1.99001
MI	Summer	0.675167	1.96436
MI	Summer	0.622622	1.86381
MI	Summer	1.10997	3.03427
MI	Summer	1.04791	2.85167
MI	Summer	1.02921	2.79885
MI	Summer	0.999256	2.71626
MI	Summer	0.720608	2.05568
MI	Summer	0.839915	2.31617
MI	Summer	1.46577	4.33088
MI	Summer	0.803548	2.23345
MI	Summer	1.03953	2.82789
MI	Summer	0.803045	2.23233
MI	Summer	1.1676	3.21428
MI	Summer	1.52411	4.59108
MI	Summer	1.04066	2.83109
MI	Summer	0.356034	1.42766
MI	Summer	0.116907	1.12401
MI	Summer	1.08523	2.96012
MI	Summer	1.21343	3.36501
MI	Summer	0.314959	1.3702
MI	Summer	0.183015	1.20083
MI	Summer	0.573721	1.77486
MI	Summer	1.40698	4.08361
MI	Summer	0.647901	1.91152
MI	Summer	0.679699	1.97328
MI	Summer	1.70599	5.50682
MI	Summer	0.884701	2.42226
MI	Summer	0.86366	2.37183
MI	Summer	0.313956	1.36883
MI	Summer	0.240509	1.2719
MI	Fall	0.340697	1.40593
MI	Fall	0.183521	1.20144
MI	Fall	0.876356	2.40213
MI	Fall	0.332558	1.39453
MI	Fall	0.579282	1.78476
MI	Fall	0.86348	2.3714
MI	Fall	0.498765	1.64669
MI	Fall	0.960718	2.61357
MI	Fall	0.984761	2.67717
MI	Fall	1.11815	3.05919
MI	Fall	0.483086	1.62107
MI	Fall	0.681382	1.97661
MI	Fall	1.02096	2.77585
MI	Spring	1.04542	2.84459
MI	Spring	0.895958	2.44968
MI	Spring	0.798004	2.2211
MI	Spring	0.925031	2.52195
MI	Spring	0.632715	1.88272
MI	Spring	0.507256	1.66073
MI	Spring	0.412534	1.51064
MI	Spring	1.13102	3.09882
MI	Spring	0.612869	1.84572
MI	Spring	0.610864	1.84202
MI	Spring	1.34899	3.85355
MI	Spring	0.684673	1.98312
MI	Spring	1.11376	3.04578
MI	Spring	1.32942	3.77887
MI	Spring	1.52274	4.58475
MI	Spring	0.767769	2.15495
MI	Spring	0.306489	1.35865
MI	Spring	0.87538	2.39979
MI	Spring	1.67626	5.34552
MI	Spring	0.817647	2.26516
MI	Spring	1.33021	3.78183
MI	Spring	1.24041	3.45701
MI	Spring	0.735709	2.08696
MI	Spring	0.920883	2.51151
MI	Spring	1.00416	2.72961
MI	Spring	1.29764	3.66066
MI	Spring	1.27847	3.59112
MI	Spring	0.787194	2.19722
MI	Spring	1.30391	3.68368
CA	Summer	1.62046	5.05542
CA	Summer	1.56309	4.77356
CA	Summer	1.49336	4.45203
CA	Summer	0.980383	2.66548
CA	Summer	1.4691	4.34533
CA	Summer	1.08498	2.95937
CA	Summer	1.05597	2.87476
CA	Summer	1.53673	4.64937
CA	Summer	1.80528	6.08168
CA	Summer	1.41235	4.10559
CA	Summer	0.670645	1.9555
CA	Summer	1.38026	3.97595
CA	Summer	0.133732	1.14309
CA	Summer	1.60773	4.99147
CA	Summer	1.53494	4.64104
CA	Summer	0.929033	2.53206
CA	Summer	1.17434	3.23602
CA	Summer	0.500314	1.64924
CA	Summer	0.109286	1.11548
CA	Summer	0.655789	1.92666
CA	Summer	1.65041	5.20911
CA	Summer	0.98386	2.67476
CA	Summer	1.14911	3.15539
CA	Summer	0.959709	2.61094
CA	Summer	0.756295	2.13037
CA	Summer	1.06697	2.90656
CA	Summer	0.266384	1.30524
CA	Summer	0	1
CA	Summer	1.6531	5.22315
CA	Summer	0.681988	1.9778
CA	Summer	1.39262	4.02537
CA	Summer	1.31749	3.73404
CA	Summer	0.676765	1.9675
CA	Summer	0.851994	2.34432
CA	Summer	1.63874	5.14867
CA	Summer	1.37112	3.93976
CA	Summer	0.875561	2.40022
CA	Summer	1.16235	3.19743
CA	Summer	0.463726	1.58999
CA	Summer	0.626869	1.87174
CA	Summer	1.05826	2.88134
CA	Summer	0.790557	2.20462
CA	Summer	0.644832	1.90567
CA	Summer	0.395782	1.48555
CA	Fall	0.684681	1.98314
CA	Fall	0.118714	1.12605
CA	Fall	0.471393	1.60223
CA	Fall	0.721734	2.058
CA	Fall	1.06442	2.89915
CA	Fall	1.32038	3.74485
CA	Fall	0.793631	2.21141
CA	Fall	0.749306	2.11553
CA	Fall	0.513816	1.67166
CA	Fall	0.631127	1.87973
CA	Fall	0.873197	2.39455
CA	Fall	1.0297	2.80022
CA	Fall	1.18091	3.25734
CA	Fall	1.15123	3.16208
CA	Fall	0.198515	1.21959
CA	Fall	0.562335	1.75477
CA	Fall	1.25483	3.50723
CA	Fall	0.380025	1.46232
CA	Fall	1.08005	2.94483
CA	Fall	0.737741	2.09121
CA	Fall	0.634179	1.88547
CA	Fall	0.253639	1.28871
CA	Fall	0	1
CA	Fall	0.198515	1.21959
CA	Fall	1.3036	3.68253
CA	Fall	0	1
CA	Fall	0	1
CA	Fall	0.827718	2.28809
CA	Fall	1.26707	3.55043
CA	Fall	1.00097	2.72092
CA	Fall	0.0560015	1.0576
CA	Fall	0.706124	2.02612
CA	Fall	0.584384	1.79388
CA	Fall	1.224	3.40077
CA	Fall	0.845113	2.32824
CA	Fall	0.346515	1.41413
CA	Fall	0.947503	2.57926
CA	Fall	0.391038	1.47852
CA	Winter	1.45342	4.27771
CA	Winter	0.299557	1.34926
CA	Winter	0.062933	1.06496
CA	Winter	1.74209	5.70924
CA	Winter	1.6067	4.98632
CA	Winter	0.0874302	1.09137
CA	Winter	1.21935	3.38499
CA	Winter	0.66386	1.94228
CA	Winter	0.592649	1.80877
CA	Winter	1.2196	3.38584
CA	Winter	1.42915	4.17517
CA	Winter	1.6682	5.30263
CA	Winter	1.25405	3.50449
CA	Winter	1.60168	4.96135
CA	Winter	1.14514	3.14289
CA	Winter	1.25406	3.50456
CA	Winter	1.54887	4.70615
CA	Winter	0.874878	2.39858
CA	Winter	1.12699	3.08636
CA	Winter	1.65772	5.24735
CA	Winter	1.28469	3.61355
CA	Winter	1.24569	3.47533
CA	Spring	1.09258	2.98195
CA	Spring	1.02775	2.79477
CA	Spring	0.481292	1.61816
CA	Spring	0.151714	1.16383
CA	Spring	1.45588	4.28826
CA	Spring	1.2545	3.5061
CA	Spring	1.37039	3.9369
CA	Spring	0.96712	2.63036
CA	Spring	1.62275	5.06699
CA	Spring	0.57628	1.77941
CA	Spring	1.20271	3.32912
CA	Spring	1.30859	3.70096
CA	Spring	1.81919	6.16683
CA	Spring	1.30332	3.68149
CA	Spring	0.480675	1.61717
CA	Spring	1.52107	4.57711
CA	Spring	0.704441	2.02272
CA	Spring	1.33993	3.81878
CA	Spring	1.31112	3.71032
CA	Spring	1.02434	2.78527
CA	Spring	1.90602	6.72625
CA	Spring	0.77052	2.16089
CA	Spring	1.49017	4.43784
CA	Spring	1.54611	4.69316
CA	Spring	1.00833	2.74102
CA	Spring	0.799345	2.22408
CA	Spring	1.55769	4.74786
CA	Spring	0.796939	2.21874
CA	Spring	1.77534	5.90227
CA	Spring	1.64417	5.17672
CA	Spring	0.701132	2.01603
CA	Spring	1.34258	3.8289
CA	Spring	2.30941	10.0685
CA	Spring	1.79916	6.04454
CA	Spring	1.2981	3.66233
CA	Spring	1.95532	7.06619
CA	Spring	0.614334	1.84842
CA	Spring	0.783835	2.18985
CA	Spring	1.09691	2.99489
CA	Spring	1.54667	4.69582
CA	Spring	2.08439	8.03967
CA	Spring	0.29001	1.33644
TX	Summer	0.760371	2.13907
TX	Summer	0.575475	1.77798
TX	Summer	0.589904	1.80381
TX	Summer	0.728498	2.07197
TX	Summer	1.06896	2.91236
TX	Summer	0.183521	1.20144
TX	Summer	0.793108	2.21025
TX	Summer	0.596147	1.81511
TX	Summer	0.751941	2.12111
TX	Summer	0.226968	1.25479
TX	Summer	0.413937	1.51276
TX	Summer	0	1
TX	Summer	0.00994983	1.01
TX	Summer	0	1
TX	Summer	0.198515	1.21959
TX	Summer	0	1
TX	Summer	0.346515	1.41413
TX	Summer	0.347774	1.41591
TX	Summer	0.0314791	1.03198
TX	Summer	0.705714	2.02529
TX	Summer	0.0560015	1.0576
TX	Summer	0.776507	2.17387
TX	Summer	0.467204	1.59553
TX	Summer	0.214434	1.23916
TX	Summer	0.486431	1.6265
TX	Summer	0.30983	1.36319
TX	Summer	0.685376	1.98452
TX	Summer	0.493392	1.63786
TX	Summer	0.675126	1.96428
TX	Fall	0.956635	2.60292
TX	Fall	1.33068	3.7836
TX	Fall	0.300642	1.35073
TX	Fall	0.539619	1.71535
TX	Fall	0.524463	1.68955
TX	Fall	0.581183	1.78815
TX	Fall	0.653418	1.9221
TX	Fall	0	1
TX	Fall	0.325083	1.38415
TX	Fall	0.167944	1.18287
TX	Fall	0.918976	2.50672
TX	Fall	1.15898	3.18667
TX	Fall	0.405708	1.50036
TX	Fall	0.521283	1.68419
TX	Fall	1.19784	3.31294
TX	Fall	0.109286	1.11548
TX	Fall	0.698445	2.01062
TX	Fall	0.677599	1.96914
TX	Fall	0	1
TX	Fall	1.03551	2.81655
TX	Spring	0.974847	2.65076
TX	Spring	1.21925	3.38465
TX	Spring	0.587342	1.7992
TX	Spring	1.04143	2.83327
TX	Spring	0.467292	1.59567
TX	Spring	1.03171	2.80587
TX	Spring	0.689092	1.99191
TX	Spring	1.15073	3.16051
TX	Spring	0.339972	1.40491
TX	Spring	0.909002	2.48185
TX	Spring	1.25954	3.52379
TX	Spring	0.705545	2.02495
TX	Spring	0.665331	1.94513
TX	Spring	0.855896	2.35348
TX	Spring	0.639804	1.89611
TX	Spring	1.13107	3.09897
TX	Spring	0.809162	2.24602
TX	Spring	0.710037	2.03407
TX	Spring	0	1
TX	Spring	0.453491	1.5738
TX	Spring	1.24572	3.47543
TX	Spring	1.19659	3.30882
TX	Spring	0.395782	1.48555
TX	Spring	1.77981	5.92874
TX	Spring	0.757007	2.13188
TX	Spring	0.877886	2.40581
TX	Spring	1.01452	2.75804
TX	Spring	0.148259	1.15981
TX	Spring	0.966533	2.62881
TX	Spring	0.229737	1.25827

## Sheet: FL Spring
Floral Source	Lythraceae	Arecaceae	Arecaceae 2 reticulate	Aceraceae 3 small	Fabaceae	Magnoliaceae	Anacardiaceae	Asteraceae	Aster- Lig	Aster- Cent	Poaceae	Cucurbitaceae	Ranuculaceae	Myrtaceae	Onagraceae	Cactaceae	Myricaceae	Euphorbiaceae?	Cyrilliaceae	Passifloraceae	Liliaceae	Ulmaceae	Rhamnaceae	Commelinaceae	Oleaceae	Caryophyllaceae	Rosaceae	Myricaeae	Aceraceae	Malvaceae	Rubiaceae	Pinaceae	Rutaceae	Fagaceae	Saliaceae	Bombaceae	Betulaceae	Hamamelidaceae	Trilete spore	Cornaceae	Platanaceae	Aquafoliaceae	Cannabaceae	Vitaceae	Amaranthaceae	Boraginaceae	Asparagaceae	Moraceae	Unknown
FL-MAR-02a	0	54	0	0	0	4	0	44	0	0	0	0	0	50	0	0	0	0	0	0	0	0	0	0	44	0	0	0	0	0	0	0	0	0	0	0	0	0	0	2	0	2	0	0	0	0	0	0	0
		-0.35352				-0.0782405		-0.333108						-0.346574											-0.333108															-0.0460517		-0.0460517
FL-MAR-03a	0	1	0	0	2	0	0	1	0	0	0	0	0	20	0	0	0	0	0	0	0	0	0	0	0	0	0	0	0	0	0	0	0	65	7	0	0	0	0	103	1	0	0	0	0	0	0	0	0
		-0.0264916			-0.0460517			-0.0264916						-0.230259																				-0.365277	-0.117334					-0.341748	-0.0264916
FL-MAR-04b	0	0	0	0	12	26	0	0	0	0	0	0	0	18	0	0	0	0	0	0	6	0	0	0	0	0	0	0	0	0	0	0	0	0	0	0	0	0	0	0	138	0	0	0	0	0	0	0	0
					-0.168805	-0.265229								-0.216715							-0.105197																				-0.256034
FL-MAR-06a	0	0	0	0	0	11	15	13	0	0	0	0	0	35	0	0	0	0	0	0	0	0	0	0	0	0	39	0	0	0	0	0	0	21	17	0	0	0	0	0	22	24	3	0	0	0	0	0	0
						-0.159523	-0.19427	-0.177669						-0.30502													-0.318777							-0.236648	-0.209534						-0.2428	-0.254432	-0.0629956
FL-MAR-08a	0	0	0	0	0	7	7	0	0	0	0	0	0	2	0	0	0	0	0	0	0	0	62	0	0	0	0	0	5	0	0	0	0	1	0	0	0	0	0	0	108	1	0	0	6	0	0	0	1
						-0.117334	-0.117334							-0.0460517									-0.363067						-0.092222					-0.0264916							-0.332741	-0.0264916			-0.105197				-0.0264916
FL-MAR-10a	0	111	0	0	10	1	0	5	0	0	1	0	0	30	0	0	0	0	0	0	0	0	0	0	32	0	0	0	0	0	0	0	0	0	0	2	0	6	0	0	0	2	0	0	0	0	0	0	0
		-0.326777			-0.149787	-0.0264916		-0.092222			-0.0264916			-0.284568											-0.293213											-0.0460517		-0.105197				-0.0460517
FL-MAR-12a	0	0	0	0	10	0	4	6	0	0	0	0	0	0	0	0	0	2	0	0	0	0	0	0	0	0	0	0	0	0	0	0	1	20	0	2	0	0	0	0	154	1	0	0	0	0	0	0	0
					-0.149787		-0.0782405	-0.105197										-0.0460517															-0.0264916	-0.230259		-0.0460517					-0.201251	-0.0264916
FL-MAR-14a	0	64	0	0	0	0	9	36	0	0	0	0	0	0	0	0	0	3	0	0	0	0	0	1	0	0	0	0	0	0	0	0	0	0	0	0	0	33	0	0	54	0	0	0	0	0	0	0	0
		-0.364619					-0.139549	-0.308664										-0.0629956						-0.0264916														-0.297299			-0.35352
FL-MAR-15b	0	38	0	0	1	0	0	32	0	0	0	0	0	1	0	0	0	0	0	0	0	0	0	0	0	0	1	0	0	0	0	0	0	2	26	0	0	21	0	0	53	24	0	0	0	0	0	0	1
		-0.315539			-0.0264916			-0.293213						-0.0264916													-0.0264916							-0.0460517	-0.265229			-0.236648			-0.351927	-0.254432							-0.0264916
FL-APR-02a	0	0	0	0	0	81	0	0	0	0	0	0	0	0	0	0	0	2	0	0	0	0	0	0	0	0	0	0	0	0	0	0	0	0	1	0	0	0	0	0	0	0	0	116	0	0	0	0	0
						-0.366067												-0.0460517																	-0.0264916									-0.315942
FL-APR-04a	0	1	0	0	1	18	0	0	0	0	0	0	0	2	0	0	0	0	0	0	0	0	0	0	0	0	0	0	0	0	0	0	0	0	0	0	0	0	0	0	0	0	0	178	0	0	0	0	0
		-0.0264916			-0.0264916	-0.216715								-0.0460517																														-0.103715
FL-APR-06b	0	8	0	0	6	34	0	2	0	0	0	0	0	0	0	0	48	0	0	0	0	0	0	0	0	0	0	0	0	0	0	0	0	0	28	0	0	0	0	0	0	36	0	38	0	0	0	0	0
		-0.128755			-0.105197	-0.301233		-0.0460517									-0.342508																		-0.275256							-0.308664		-0.315539
FL-APR-08a	0	0	0	0	0	200	0	0	0	0	0	0	0	0	0	0	0	0	0	0	0	0	0	0	0	0	0	0	0	0	0	0	0	0	0	0	0	0	0	0	0	0	0	0	0	0	0	0	0
						0
FL-APR-09a	0	117	50	0	0	0	0	0	0	0	0	0	0	1	0	0	0	15	0	0	0	0	0	0	0	17	0	0	0	0	0	0	0	0	0	0	0	0	0	0	0	0	0	0	0	0	0	0	0
		-0.313644	-0.346574											-0.0264916				-0.19427								-0.209534
FL-APR-10a	0	44	0	10	0	58	0	43	0	0	0	0	0	2	0	0	0	23	0	0	0	0	0	0	0	20	0	0	0	0	0	0	0	0	0	0	0	0	0	0	0	0	0	0	0	0	0	0	0
		-0.333108				-0.358984		-0.33048						-0.0460517				-0.248725								-0.230259
FL-APR-11c	0	80	17	0	0	13	0	17	0	0	0	0	0	39	0	0	0	34	0	0	0	0	0	0	0	0	0	0	0	0	0	0	0	0	0	0	0	0	0	0	0	0	0	0	0	0	0	0	0
		-0.366516	-0.209534			-0.177669		-0.209534						-0.318777				-0.301233
FL-APR-12b	0	0	18	155	0	0	0	1	0	0	0	0	0	0	0	0	0	4	0	0	0	0	0	0	0	19	0	0	0	0	0	0	0	0	0	0	0	0	0	0	0	1	0	0	2	0	0	0	0
			-0.216715	-0.197541				-0.0264916										-0.0782405								-0.223618																-0.0264916			-0.0460517
FL-APR-13a	0	86	0	0	0	50	0	0	0	0	0	0	0	57	0	0	0	7	0	0	0	0	0	0	0	0	0	0	0	0	0	0	0	0	0	0	0	0	0	0	0	0	0	0	0	0	0	0	0
		-0.362907				-0.346574								-0.357751				-0.117334
FL-APR-14a	0	0	67	0	118	11	0	0	0	0	0	0	0	0	0	0	0	4	0	0	0	0	0	0	0	0	0	0	0	0	0	0	0	0	0	0	0	0	0	0	0	0	0	0	0	0	0	0	0
			-0.366364		-0.311303	-0.159523												-0.0782405
FL-MAY-02a	38	38	0	0	0	77	0	0	0	0	0	0	0	0	0	0	0	47	0	0	0	0	0	0	0	0	0	0	0	0	0	0	0	0	0	0	0	0	0	0	0	0	0	0	0	0	0	0	0
	-0.315539	-0.315539				-0.367487												-0.34032
FL-MAY-04b	23	47	40	29	0	51	0	0	0	0	0	0	0	0	0	0	0	10	0	0	0	0	0	0	0	0	0	0	0	0	0	0	0	0	0	0	0	0	0	0	0	0	0	0	0	0	0	0	0
	-0.248725	-0.34032	-0.321888	-0.279998		-0.348455												-0.149787
FL-MAY-07	48	0	152	0	0	0	0	0	0	0	0	0	0	0	0	0	0	0	0	0	0	0	0	0	0	0	0	0	0	0	0	0	0	0	0	0	0	0	0	0	0	0	0	0	0	0	0	0	0
	-0.342508		-0.208572
FL-MAY-08	114	86	0	0	0	0	0	0	0	0	0	0	0	0	0	0	0	0	0	0	0	0	0	0	0	0	0	0	0	0	0	0	0	0	0	0	0	0	0	0	0	0	0	0	0	0	0	0	0
	-0.320408	-0.362907
FL-MAY-09	0	0	165	0	31	4	0	0	0	0	0	0	0	0	0	0	0	0	0	0	0	0	0	0	0	0	0	0	0	0	0	0	0	0	0	0	0	0	0	0	0	0	0	0	0	0	0	0	0
			-0.158707		-0.288971	-0.0782405
FL-MAY-10a	9	0	178	0	9	3	0	0	0	0	1	0	0	0	0	0	0	0	0	0	0	0	0	0	0	0	0	0	0	0	0	0	0	0	0	0	0	0	0	0	0	0	0	0	0	0	0	0	0
			-0.103715		-0.139549	-0.0629956					-0.0264916
FL-MAY-14	0	43	15	0	3	10	0	15	0	0	0	0	0	37	4	0	0	2	0	0	0	0	0	0	0	0	0	0	0	0	0	0	3	0	0	0	0	20	0	0	18	0	0	0	0	30	0	0	0
			-0.19427		-0.0629956			-0.19427						-0.312169	-0.0782405			-0.0460517															-0.0629956					-0.230259			-0.216715					-0.284568
FL-MAY-15	6	79	0	0	96	18	0	0	0	0	0	0	0	0	1	0	0	0	0	0	0	0	0	0	0	0	0	0	0	0	0	0	0	0	0	0	0	0	0	0	0	0	0	0	0	0	0	0	0
	-0.105197	-0.366903			-0.352305	-0.216715									-0.0264916
5400	-0.00194809	-0.00679451			-0.00652417	-0.00401324	0	0	0	0	0	0	0	0	-0.000490585	0	0	0	0	0	0	0	0	0	0	0	0	0	0	0	0	0	0	0	0	0	0	0	0	0	0	0	0	0	0	0	0	0	0
	IM	S			IM	IM	M	IM			M			IM	M		M	M			M		M	M	M	M	M		M				M	M	M	M		M		M	IM	M	M	IM	M	M			M
[truncated: 1 more columns]

## Sheet: FL Summer
Floral Source	Lythraceae	Arecaceae	Arecaceae 2	Fabaceae	Mimosa	Magnoliaceae	Anacardiaceae	Asteraceae	Aster- Lig	Aster- Cent	Poaceae	Cucurbitaceae	Ranunculaceae	Myrtaceae	Onagraceae	Cactaceae	Myricaceae	Urticaceae	Saururaceae	Euphorbiaceae?	Cyrilliaceae	Passifloraceae	Liliaceae	Ulmaceae	Rhamnaceae	Commelinaceae	Oleaceae	Caryophyllaceae	Rosaceae	Myricaeae	Aceraceae	Malvaceae	Rubiaceae	Pinaceae	Rutaceae	Fagaceae	Saliaceae	Bombaceae	Betulaceae	Hamamelidaceae	Trilete spore	Cornaceae	Platanaceae	Aquafoliaceae	Cannabaceae	Vitaceae	Amaranthaceae	Boraginaceae	Asparagaceae
FL-JUL-01a	177	6	0	15		0	0	0	0	0	1	1	0	0	0	0	0	0	0	0	0	0	0	0	0	0	0	0	0	0	0	0	0	0	0	0	0	0	0	0	0	0	0	0	0	0	0	0	0
	-0.108118	-0.105197		-0.19427							-0.0264916	-0.0264916
FL-JUL-02a	187	1	0	9		0	0	0	0	0	0	0	0	0	0	0	0	0	0	0	0	0	0	0	0	0	0	0	0	0	0	0	0	0	0	0	0	0	0	0	0	0	0	0	0	0	0	0	0
	-0.0628402	-0.0264916		-0.139549
FL-JUL-03a	86	113	0	0		0	0	0	0	0	0	0	0	0	0	0	0	0	0	0	0	0	0	0	0	0	0	0	0	0	0	0	0	0	0	0	0	0	0	0	0	0	0	0	0	0	0	0	0
	-0.362907	-0.322575
FL-JUL-04a	195	0	0	0		0	0	0	0	0	0	0	0	5	0	0	0	0	0	0	0	0	0	0	0	0	0	0	0	0	0	0	0	0	0	0	0	0	0	0	0	0	0	0	0	0	0	0	0
	-0.0246849													-0.092222
FL-JUL-05a	78	115	0	7		0	0	0	0	0	0	0	0	0	0	0	0	0	0	0	0	0	0	0	0	0	0	0	0	0	0	0	0	0	0	0	0	0	0	0	0	0	0	0	0	0	0	0	0
	-0.367227	-0.318197		-0.117334
FL-JUL-06a	70	123	0	0		3	0	0	0	0	1	0	0	0	0	0	0	0	0	3	0	0	0	0	0	0	0	0	0	0	0	0	0	0	0	0	0	0	0	0	0	0	0	0	0	0	0	0	0
	-0.367438	-0.298972				-0.0629956					-0.0264916									-0.0629956
FL-JUL-07a	193	0	0	7		0	0	0	0	0	0	0	0	0	0	0	0	0	0	0	0	0	0	0	0	0	0	0	0	0	0	0	0	0	0	0	0	0	0	0	0	0	0	0	0	0	0	0	0
	-0.0343802			-0.117334
FL-JUL-08a	194	0	0	4		0	0	0	0	0	0	0	0	0	0	0	0	0	0	0	0	0	0	0	0	0	0	0	0	0	0	0	0	0	0	0	0	0	0	0	0	0	0	0	0	0	0	0	0
	-0.0295454			-0.0782405
FL-JUL-09a	40	151	0	8		0	0	0	0	0	0	1	0	0	0	0	0	0	0	0	0	0	0	0	0	0	0	0	0	0	0	0	0	0	0	0	0	0	0	0	0	0	0	0	0	0	0	0	0
	-0.321888	-0.212183		-0.128755								-0.0264916
FL-JUL-10a	180	17	0	0		0	0	0	0	0	0	0	0	0	3	0	0	0	0	0	0	0	0	0	0	0	0	0	0	0	0	0	0	0	0	0	0	0	0	0	0	0	0	0	0	0	0	0	0
	-0.0948245	-0.209534													-0.0629956
FL-JUL-11a	108	90	0	0		0	0	0	0	0	0	0	0	0	0	0	1	0	0	0	0	0	0	0	0	0	0	0	0	0	0	0	0	0	0	0	0	0	0	0	0	0	0	0	0	0	0	0	0
	-0.332741	-0.359328															-0.0264916
FL-JUL-12a	101	98	0	0		0	0	0	0	0	0	0	0	0	0	0	0	0	0	0	0	0	0	0	0	0	0	0	0	0	0	0	0	0	0	0	0	0	0	0	0	0	0	0	0	0	0	0	0
	-0.345014	-0.349541
FL-JUL-13a	46	26	121	0		0	0	0	0	0	7	0	0	0	0	0	0	0	0	0	0	0	0	0	0	0	0	0	0	0	0	0	0	0	0	0	0	0	0	0	0	0	0	0	0	0	0	0	0
	-0.338025	-0.265229	-0.304029								-0.117334
FL-JUL-14a	60	140	0	0		0	0	0	0	0	0	0	0	0	0	0	0	0	0	0	0	0	0	0	0	0	0	0	0	0	0	0	0	0	0	0	0	0	0	0	0	0	0	0	0	0	0	0	0
	-0.361192	-0.249672
FL-JUL-15a	56	119	0	0		0	0	1	0	0	23	1	0	0	0	0	0	0	0	0	0	0	0	0	0	0	0	0	0	0	0	0	0	0	0	0	0	0	0	0	0	0	0	0	0	0	0	0	0
	-0.35643	-0.30892						-0.0264916			-0.248725	-0.0264916
FL-AUG-01a	126	64	0	0		0	0	0	0	0	0	0	0	0	0	8	0	0	0	0	0	0	0	0	0	0	0	0	0	0	0	0	0	0	0	0	0	0	0	0	0	0	0	0	0	0	0	0	0
	-0.291082	-0.364619
FL-AUG-02a	4	196	0	0		0	0	0	0	0	0	0	0	0	0	0	0	0	0	0	0	0	0	0	0	0	0	0	0	0	0	0	0	0	0	0	0	0	0	0	0	0	0	0	0	0	0	0	0
	-0.0782405	-0.0197987
FL-AUG-03a	8	165	0	1		0	0	0	0	0	0	3	0	0	0	0	0	0	0	0	0	0	0	0	0	0	0	0	0	0	0	0	0	0	0	0	0	0	0	0	0	0	23	0	0	0	0	0	0
	-0.128755	-0.158707		-0.0264916								-0.0629956																															-0.248725
FL-AUG-04a	62	138	0	0		0	0	0	0	0	0	0	0	0	0	0	0	0	0	0	0	0	0	0	0	0	0	0	0	0	0	0	0	0	0	0	0	0	0	0	0	0	0	0	0	0	0	0	0
	-0.363067	-0.256034
FL-AUG-05a	84	60	0	0		0	56	0	0	0	0	0	0	0	0	0	0	0	0	0	0	0	0	0	0	0	0	0	0	0	0	0	0	0	0	0	0	0	0	0	0	0	0	0	0	0	0	0	0
	-0.36435	-0.361192					-0.35643
FL-AUG-06a	46	143	0	0		0	11	0	0	0	0	0	0	0	0	0	0	0	0	0	0	0	0	0	0	0	0	0	0	0	0	0	0	0	0	0	0	0	0	0	0	0	0	0	0	0	0	0	0
	-0.338025	-0.239863					-0.159523
FL-AUG-07a	105	48	0	0		0	46	1	0	0	0	0	0	0	0	0	0	0	0	0	0	0	0	0	0	0	0	0	0	0	0	0	0	0	0	0	0	0	0	0	0	0	0	0	0	0	0	0	0
	-0.338287	-0.342508					-0.338025	-0.0264916
FL-AUG-08a	151	28	0	0		0	0	0	0	0	0	0	20	0	0	0	0	0	0	0	0	0	0	0	0	0	0	0	0	0	0	0	0	0	0	0	0	0	0	0	0	0	0	0	0	0	0	0	0
	-0.212183	-0.275256											-0.230259
FL-AUG-09a	3	149	0	48		0	0	0	0	0	0	0	0	0	0	0	0	0	0	0	0	0	0	0	0	0	0	0	0	0	0	0	0	0	0	0	0	0	0	0	0	0	0	0	0	0	0	0	0
	-0.0629956	-0.219306		-0.342508
FL-AUG-11a	3	197	0	0		0	0	0	0	0	0	0	0	0	0	0	0	0	0	0	0	0	0	0	0	0	0	0	0	0	0	0	0	0	0	0	0	0	0	0	0	0	0	0	0	0	0	0	0
	-0.0629956	-0.0148869
FL-AUG-12a	113	7	0	11		7	57	0	0	0	0	0	0	2	0	0	0	0	0	0	0	0	0	0	0	0	0	0	0	0	0	0	0	0	0	0	0	0	0	0	0	0	0	0	0	0	0	0	0
	-0.322575	-0.117334		-0.159523		-0.117334	-0.357751							-0.0460517
FL-AUG-13a	9	186	0	3		0	0	0	0	0	0	0	0	0	0	2	0	0	0	0	0	0	0	0	0	0	0	0	0	0	0	0	0	0	0	0	0	0	0	0	0	0	0	0	0	0	0	0	0
	-0.139549	-0.0674907		-0.0629956												-0.0460517
FL-AUG-14a	6	137	0	0		0	42	0	0	0	0	0	0	0	0	0	0	0	0	0	12	0	0	0	0	0	0	0	0	0	0	0	0	0	0	0	0	0	0	0	0	0	0	0	0	0	0	0	0
	-0.105197	-0.25916					-0.327736														-0.168805
FL-AUG-15a	68	81	0	11		0	1	17	0	0	0	12	0	0	0	0	0	0	0	0	0	10	0	0	0	0	0	0	0	0	0	0	0	0	0	0	0	0	0	0	0	0	0	0	0	0	0	0	0
	-0.366795	-0.366067		-0.159523			-0.0264916	-0.209534				-0.168805										-0.149787
FL-JUNE-02a	161	5	0	0		11	10	0	0	0	9	0	0	0	0	2	0	0	0	0	0	0	2	0	0	0	0	0	0	0	0	0	0	0	0	0	0	0	0	0	0	0	0	0	0	0	0	0	0
	-0.174615	-0.092222				-0.159523	-0.149787				-0.139549					-0.0460517							-0.0460517
FL-JUNE-04b	167	30	0	0		1	0	0	0	0	0	0	0	0	0	0	0	0	0	0	0	0	0	0	0	0	0	0	0	0	0	0	0	0	0	0	0	0	0	0	0	0	2	0	0	0	0	0	0
	-0.15057	-0.284568				-0.0264916																																					-0.338025
FL-JUNE-07a	95	33	0	0		29	0	0	0	0	0	0	0	0	0	0	0	0	0	0	0	0	43	0	0	0	0	0	0	0	0	0	0	0	0	0	0	0	0	0	0	0	0	0	0	0	0	0	0
	-0.353609	-0.297299				-0.279998																	-0.33048
FL-JUNE-10a	81	38	0	2	1	5	0	0	0	0	2	1	0	0	0	0	0	0	0	0	0	0	70	0	0	0	0	0	0	0	0	0	0	0	0	0	0	0	0	0	0	0	0	0	0	0	0	0	0
	-0.366067	-0.315539		-0.0460517	-0.0264916	-0.092222					-0.0460517	-0.0264916											-0.367438
FL-JUNE-11c	157	11	0	5		0	0	0	0	0	0	0	0	0	0	0	0	0	0	0	0	0	15	0	0	0	0	0	0	0	0	0	0	0	0	0	0	0	0	0	0	0	0	0	0	0	0	9	0
	-0.190026	-0.159523		-0.092222																			-0.19427																									-0.139549
FL-JUNE-12b	163	33	0	0		0	0	0	0	0	0	0	0	0	0	4	0	0	0	0	0	0	0	0	0	0	0	0	0	0	0	0	0	0	0	0	0	0	0	0	0	0	0	0	0	0	0	0	0
	-0.166722
FL-JUNE-13a	57	119	0	0		3	0	0	0	0	0	0	0	0	0	0	0	0	0	0	0	0	19	0	0	0	0	0	0	0	0	0	0	0	0	0	0	0	0	0	0	0	0	0	0	0	0	0	2
	-0.357751	-0.338025				-0.338025																	-0.338025																										-0.338025
FL-JUNE-14a	0	19	80	9		7	0	0	0	0	0	0	0	5	0	0	0	0	0	0	0	0	4	0	0	0	0	0	0	0	0	0	0	0	0	0	0	0	0	27	0	0	20	0	0	0	0	0	0
		-0.223618	-0.366516	-0.139549		-0.117334								-0.092222									-0.0782405																	-0.270335			-0.230259
FL-June-15b	31	111	0	24		10	0	0	0	0	4	0	0	0	7	0	0	0	0	1	0	0	0	0	0	0	0	0	0	0	0	0	0	0	0	0	0	0	0	0	0	0	0	0	0	0	0	0	0
	-0.288971	-0.326777		-0.254432		-0.149787					-0.0782405				-0.117334					-0.0264916
[truncated: 5 more columns]

## Sheet: FL Fall
Floral Source	Lythraceae	Arecaceae	Phoenix palm	Fabaceae	Magnoliaceae	Anacardiaceae	Asteraceae	Aster LS	Aster- Lig	Aster- Cent	Poaceae	Cucurbitaceae	Ranuculaceae	Myrtaceae	Onagraceae	Cactaceae	Myricaceae?	Urticaceae?	Saururaceae?	Euphorbiaceae?	Cyrilliaceae	Passifloraceae	Liliaceae	Ulmaceae	Rhamnaceae	Commelinaceae	Oleaceae	Caryophyllaceae	Rosaceae	Myricaeae	Casuarinaceae	Aceraceae	Malvaceae	Rubiaceae	Pinaceae	Malvaceae	Asphodelaceae	Rutaceae	Cornaceae	Polygonaceae	Unknown
FL-SEPT-01a	0	0	0	0	0	159	18	0	0	0	0	0	0	0	0	0	0	0	0	4	0	0	0	0	19	0	0	0	0	0	0	0	0	0	0	0	0	0	0	0	0	200
						-0.182383	-0.216715													-0.0782405					-0.223618																		0.700957	2.01568
FL-SEPT-02a	0	101	0	0	0	33	0	0	0	0	0	0	51	15	0	0	0	0	0	0	0	0	0	0	0	0	0	0	0	0	0	0	0	0	0	0	0	0	0	0	0	200
		-0.345014				-0.297299							-0.348455	-0.19427																													1.18504	3.27081
FL-SEPT-03a	0	0	0	5	0	163	0	0	0	0	0	0	32	0	0	0	0	0	0	0	0	0	0	0	0	0	0	0	0	0	0	0	0	0	0	0	0	0	0	0	0	200
				-0.092222		-0.166722							-0.293213																														0.552157	1.737
FL-SEPT-04a	1	22	0	0	0	105	1	0	0	0	0	0	8	0	0	0	0	0	0	0	0	0	63	0	0	0	0	0	0	0	0	0	0	0	0	0	0	0	0	0	0	200
	-0.0264916	-0.2428				-0.338287	-0.0264916						-0.128755										-0.363883																				1.12671	3.08548
FL-SEPT-05a	0	63	0	12	0	24	5	0	0	0	0	6	0	0	2	0	0	0	0	0	0	0	0	0	0	0	0	0	0	0	0	0	0	0	0	0	0	0	0	0	88	200
		-0.363883		-0.168805		-0.254432	-0.092222					-0.105197			-0.0460517																										-0.361231		1.39182	4.02217
FL-SEPT-06a	0	1	0	47	0	0	0	0	0	0	0	0	152	0	0	0	0	0	0	0	0	0	0	0	0	0	0	0	0	0	0	0	0	0	0	0	0	0	0	0	0	200
		-0.0264916		-0.34032									-0.208572																														0.575383	1.77781
FL-SEPT-07a	0	1	0	0	0	181	0	0	0	0	0	0	0	0	0	0	0	0	0	0	0	0	0	0	18	0	0	0	0	0	0	0	0	0	0	0	0	0	0	0	0	200
		-0.0264916				-0.0903374																			-0.216715																		0.333544	1.39591
FL-SEPT-08a	2	0	0	0	0	2	8	0	0	0	0	0	96	0	0	0	0	0	0	0	0	0	0	23	69	0	0	0	0	0	0	0	0	0	0	0	0	0	0	0	0	200
	-0.0460517					-0.0460517	-0.128755						-0.352305											-0.248725	-0.367153																		1.18904	3.28393
FL-SEPT-09a	7	105	0	7	0	37	2	0	0	0	20	0	0	0	0	0	0	0	0	0	0	0	0	8	0	14	0	0	0	0	0	0	0	0	0	0	0	0	0	0	0	200
	-0.117334	-0.338287		-0.117334		-0.312169	-0.0460517				-0.230259													-0.128755		-0.186148																	1.47634	4.37689
FL-SEPT-10a	0	13	0	4	0	50	0	0	0	0	0	0	0	0	0	0	0	0	0	0	0	0	0	132	0	1	0	0	0	0	0	0	0	0	0	0	0	0	0	0	0	200
		-0.177669		-0.0782405		-0.346574																		-0.27424		-0.0264916																	0.903215	2.46752
FL-SEPT-12a	0	0	0	10	0	165	10	0	0	0	1	0	0	0	0	0	0	0	0	0	0	0	0	0	0	0	0	0	0	0	0	0	0	0	0	0	0	0	0	10	4	200
				-0.149787		-0.158707	-0.149787				-0.0264916																													-0.149787	-0.0782405		0.712799	2.03969
FL-SEPT-13a	0	128	0	19	0	42	5	0	0	0	3	0	0	0	0	0	0	0	0	0	0	0	0	0	0	0	0	0	0	0	0	0	0	0	0	0	0	0	0	0	3	200
		-0.285624		-0.223618		-0.327736	-0.092222				-0.0629956																														-0.0629956		1.05519	2.87252
FL-SEPT-14a	0	35	0	0	0	165	0	0	0	0	0	0	0	0	0	0	0	0	0	0	0	0	0	0	0	0	0	0	0	0	0	0	0	0	0	0	0	0	0	0	0	200
		-0.30502				-0.158707																																					0.463726	1.58999
FL-SEPT-15a	0	14	0	9	0	65	25	72	0	0	0	0	0	0	0	0	0	0	0	0	0	0	6	0	0	0	0	0	0	0	0	0	0	0	0	0	0	0	0	9	0	200
		-0.186148		-0.139549		-0.365277	-0.25993	-0.367794															-0.105197																	-0.139549			1.56345	4.77524
FL-OCT-02a	0	117	0	0	0	0	83	0	0	0	0	0	0	0	0	0	0	0	0	0	0	0	0	0	0	0	0	0	0	0	0	0	0	0	0	0	0	0	0	0	0	200
		-0.313644					-0.364983																																				0.678627	1.97117
FL-OCT-03a	0	2	0	0	0	29	169	0	0	0	0	0	0	0	0	0	0	0	0	0	0	0	0	0	0	0	0	0	0	0	0	0	0	0	0	0	0	0	0	0	0	200
		-0.0460517				-0.279998	-0.142314																																				0.468364	1.59738
FL-OCT-04a	0	28	0	0	0	0	0	0	0	0	0	0	166	0	0	0	0	0	0	0	0	0	0	0	0	0	6	0	0	0	0	0	0	0	0	0	0	0	0	0	0	200
		-0.275256											-0.154654														-0.105197																0.535106	1.70763
FL-OCT-05a	0	0	0	0	0	0	186	0	0	0	0	0	0	0	0	0	0	0	0	0	0	0	0	0	0	14	0	0	0	0	0	0	0	0	0	0	0	0	0	0	0	200
							-0.0674907																			-0.186148																	0.253639	1.28871
FL-OCT-06a	0	0	0	0	0	0	200	0	0	0	0	0	0	0	0	0	0	0	0	0	0	0	0	0	0	0	0	0	0	0	0	0	0	0	0	0	0	0	0	0	0	200
							0																																				0	1
FL-OCT-07a	0	0	0	0	0	36	30	0	0	0	0	0	0	0	0	0	0	0	0	0	0	0	0	0	0	0	0	0	0	0	0	0	0	0	0	0	0	0	0	0	134	200
						-0.308664	-0.284568																																		-0.26832		0.861552	2.36683
FL-OCT-09a	0	7	0	0	0	0	44	0	0	0	0	0	0	0	0	0	0	0	0	0	0	0	0	0	0	0	0	80	0	0	0	0	0	5	0	0	0	0	0	0	64	200
		-0.117334					-0.333108																					-0.366516						-0.092222							-0.364619		1.2738	3.57441
FL-OCT-10	0	183	0	0	0	1	1	0	0	0	0	0	0	0	0	0	0	0	0	0	0	0	0	0	0	0	15	0	0	0	0	0	0	0	0	0	0	0	0	0	0	200
		-0.0812806				-0.0264916	-0.0264916																				-0.19427																0.328534	1.38893
FL-OCT-11a	0	5	0	0	0	195	0	0	0	0	0	0	0	0	0	0	0	0	0	0	0	0	0	0	0	0	0	0	0	0	0	0	0	0	0	0	0	0	0	0	0	200
		-0.092222				-0.0246849																																					0.116907	1.12401
FL-OCT-12b	0	0	0	0	0	200	0	0	0	0	0	0	0	0	0	0	0	0	0	0	0	0	0	0	0	0	0	0	0	0	0	0	0	0	0	0	0	0	0	0	0	200
						0																																					0	1
FL-OCT-13a	0	0	0	0	0	155	0	0	0	0	0	0	0	0	0	0	0	0	0	0	0	0	45	0	0	0	0	0	0	0	0	0	0	0	0	0	0	0	0	0	0	200
						-0.197541																	-0.335622																				0.533164	1.70432
FL-OCT-15a	0	0	0	6	0	192	2	0	0	0	0	0	0	0	0	0	0	0	0	0	0	0	0	0	0	0	0	0	0	0	0	0	0	0	0	0	0	0	0	0	0	200
				-0.105197		-0.0391891	-0.0460517																																				0.190438	1.20978
FL-NOV-02a	0	200	0	0	0	0	0	0	0	0	0	0	0	0	0	0	0	0	0	0	0	0	0	0	0	0	0	0	0	0	0	0	0	0	0	0	0	0	0	0	0	200
		0																																									0	1
FL-NOV-04a	0	8	87	0	0	68	30	0	0	0	0	0	0	0	0	0	0	0	0	0	0	0	1	0	0	0	0	0	6	0	0	0	0	0	0	0	0	0	0	0	0	200
		-0.128755	-0.362098			-0.366795	-0.284568																-0.0264916						-0.105197														1.2739	3.57478
FL-NOV-05a	0	0	0	0	0	0	0	0	0	0	0	0	0	0	0	0	0	0	0	0	0	0	0	0	0	0	0	0	0	0	199	0	0	0	0	0	0	0	0	0	1	200
																															-0.00498748										-0.0264916		0.0314791	1.03198
FL-NOV-06a	0	1	0	0	0	2	1	0	0	0	0	0	0	0	0	0	0	0	0	0	0	0	0	0	0	81	35	0	23	57	0	0	0	0	0	0	0	0	0	0	0	200
		-0.0264916				-0.0460517	-0.0264916																			-0.366067	-0.30502		-0.248725	-0.357751													1.3766	3.9614
FL-NOV-07a	0	115	10	0	0	0	0	0	0	0	0	0	0	0	0	0	0	0	0	0	0	0	0	0	0	0	36	0	30	0	0	0	0	0	0	0	0	0	9	0	0	200
		-0.318197	-0.149787																								-0.308664		-0.284568										-0.139549				1.20076	3.32265
FL-NOV-8b	0	0	0	0	0	0	2	0	0	0	0	0	0	0	0	0	0	0	0	0	0	0	0	0	20	0	0	0	0	0	0	168	0	0	0	0	0	0	0	0	10	200
							-0.0460517																		-0.230259							-0.146457									-0.149787		0.572554	1.77279
FL-NOV-09a	0	0	0	38	0	0	105	0	0	0	0	0	0	0	0	0	0	0	0	0	0	0	0	0	0	1	0	0	0	1	0	0	0	0	0	0	0	55	0	0	0	200
				-0.315539			-0.338287																			-0.0264916				-0.0264916								-0.355021					1.06183	2.89166
FL-NOV-10a	0	129	0	6	0	7	3	0	0	0	0	0	0	0	0	0	0	0	0	0	0	0	0	0	0	38	17	0	0	0	0	0	0	0	0	0	0	0	0	0	0	200
		-0.282836		-0.105197		-0.117334	-0.0629956																			-0.315539	-0.209534																1.09344	2.98451
FL-NOV-11a	0	47	0	0	0	0	152	0	0	0	0	0	0	0	0	0	0	0	0	1	0	0	0	0	0	0	0	0	0	0	0	0	0	0	0	0	0	0	0	0	0	200
		-0.34032					-0.208572													-0.0264916																							0.575383	1.77781
FL-NOV-12b	0	0	0	0	0	113	78	0	0	0	0	0	0	0	0	0	0	0	0	0	0	0	0	0	0	0	0	0	0	0	0	0	9	0	0	0	0	0	0	0	0	200
						-0.322575	-0.367227																										-0.139549										0.829352	2.29183
FL-NOV-13a	0	48	0	0	0	6	73	0	0	0	0	0	0	0	0	0	0	0	0	0	0	0	0	0	0	0	0	0	0	0	0	0	9	0	0	0	64	0	0	0	0	200
		-0.342508				-0.105197	-0.367868																										-0.139549				-0.364619						1.31974	3.74245
FL-NOV-14a	0	155	0	0	0	0	0	0	0	0	0	0	0	0	0	0	0	0	0	0	0	0	0	0	0	24	0	0	0	19	0	0	0	0	0	0	0	0	0	0	2	200
		-0.197541																								-0.254432				-0.223618											-0.0460517		0.721643	2.05781
FL-NOV-15b	0	0	0	0	0	0	60	0	0	0	0	0	0	0	0	0	0	0	0	0	0	0	0	0	0	57	0	0	0	74	0	0	0	9	0	0	0	0	0	0	0	200
							-0.361192																			-0.357751				-0.367873				-0.139549									1.22637	3.40882
7800	M	S		M		S	S				M	M	IM	M	M					M			M	M	M	M	M	M	M	IM	M	M	M	M			M	M	M	M	IM
																																											0.762886

## Sheet: FL Winter
Floral Source	Lythraceae	Arecaceae	Fabaceae	Magnoliaceae	Anacardiaceae	Asteraceae	Aster- Lig	Aster- Cent	Poaceae	Cucurbitaceae	Ranuculaceae	Myrtaceae	Onagraceae	Cactaceae	Myricaceae?	Urticaceae?	Saururaceae?	Euphorbiaceae?	Cyrilliaceae	Passifloraceae	Liliaceae	Ulmaceae	Rhamnaceae	Commelinaceae	Oleaceae	Caryophyllaceae	Rosaceae	Rosaceae 2	Myricaeae	Aceraceae	Type 2 acer	Malvaceae	Rubiaceae	Pinaceae	Rutaceae	Fagaceae	Saliaceae	Bombaceae	Betulaceae	Hamamelidaceae	Trilete spore	Cornaceae	Platanaceae	Aquafoliaceae	Cannabaceae	Unknown	Total
FL-DEC-01a	0	0	0	0	0	0	0	0	0	0	0	0	0	0	0	0	0	5	0	0	0	0	0	0	0	0	0	0	0	195	0	0	0	0	0	0	0	0	0	0	0	0	0	0	0	0	200
																		-0.092222												-0.0246849																		0.116907	1.12401
FL-DEC-02a	0	0	0	0	0	26	0	0	0	0	0	0	0	0	0	0	0	0	0	0	0	39	0	0	0	0	0	0	0	135	0	0	0	0	0	0	0	0	0	0	0	0	0	0	0	0	200
						-0.265229																-0.318777								-0.265304																		0.84931	2.33803
FL-DEC-03a	0	16	0	0	0	28	0	0	0	0	0	0	0	0	0	0	0	0	0	0	0	0	0	0	0	0	87	0	0	68	0	0	0	0	0	0	0	0	0	0	0	0	0	0	0	1	200
		-0.202058				-0.275256																					-0.362098			-0.366795																-0.0264916		1.2327	3.43048
FL-DEC-04b	0	0	0	0	1	0	0	0	0	0	0	0	0	0	0	0	0	0	0	0	0	0	0	0	0	0	0	0	0	198	0	0	0	0	0	0	0	0	0	0	0	0	0	0	0	1	200
					-0.0264916																									-0.00994983																-0.0264916		0.062933	1.06496
FL-DEC-05a	0	0	0	11	0	0	0	0	0	0	0	0	0	0	0	0	0	0	0	0	0	0	0	0	0	0	123	0	0	66	0	0	0	0	0	0	0	0	0	0	0	0	0	0	0	0	200
				-0.159523																							-0.298972			-0.365859																		0.824354	2.28041
FL-DEC-06b	0	0	0	0	0	0	0	0	0	0	0	0	0	0	0	0	0	0	0	0	0	0	0	0	0	0	0	0	0	200	0	0	0	0	0	0	0	0	0	0	0	0	0	0	0	0	200
																																																0	1
FL-DEC-07a	0	0	0	0	0	0	0	0	0	0	0	0	0	0	0	0	0	0	0	0	0	0	0	0	0	0	0	0	0	199	0	0	0	1	0	0	0	0	0	0	0	0	0	0	0	0	200
																														-0.00498748				-0.0264916														0.0314791	1.03198
FL-DEC-08a	0	0	0	0	0	0	0	0	0	0	0	0	0	0	0	0	0	0	0	0	0	0	0	0	0	0	0	0	0	200	0	0	0	0	0	0	0	0	0	0	0	0	0	0	0	0	200
																														0																		0	1
FL-DEC-10a	0	182	0	0	0	0	0	0	0	0	0	0	0	0	0	0	0	0	0	0	0	0	0	0	0	0	0	0	0	10	0	0	0	0	0	0	0	0	0	0	0	8	0	0	0	0	200
		-0.0858227																												-0.149787												-0.128755						0.364364	1.4396
FL-DEC-11a	0	148	3	0	1	26	0	0	0	0	0	0	0	0	0	0	0	4	0	0	0	0	0	0	0	0	0	0	0	15	0	3	0	0	0	0	0	0	0	0	0	0	0	0	0	0	200
		-0.222818	-0.0629956		-0.0264916	-0.265229																								-0.19427		-0.0629956																0.834799	2.30435
FL-DEC-12b	0	0	179	0	0	0	0	0	0	0	0	0	0	0	0	0	0	0	0	0	0	0	0	0	0	0	0	0	0	19	0	2	0	0	0	0	0	0	0	0	0	0	0	0	0	0	200
			-0.0992837																											-0.223618		-0.0460517																0.368954	1.44622
FL-DEC-13a	0	2	0	0	0	173	0	0	0	0	0	0	0	0	0	0	0	0	0	0	0	0	0	0	0	0	0	0	0	25	0	0	0	0	0	0	0	0	0	0	0	0	0	0	0	0	200
		-0.0460517				-0.125447																								-0.25993																		0.431429	1.53946
FL-DEC-14a	0	52	0	0	0	0	0	0	0	0	0	0	0	0	0	0	0	6	0	0	0	0	2	0	0	0	136	0	0	4	0	0	0	0	0	0	0	0	0	0	0	0	0	0	0	0	200
		-0.350239																-0.105197					-0.0460517				-0.26225			-0.0782405																		0.841979	2.32095
FL-DEC-15b	0	0	0	0	0	33	0	0	0	0	0	0	0	0	0	0	0	0	0	0	0	1	0	0	0	0	30	0	0	125	0	0	7	0	0	0	0	0	0	0	0	0	0	0	0	4	200
						-0.297299																-0.0264916					-0.284568			-0.293752			-0.117334													-0.0782405		1.09769	2.99722
FL-JAN-02a	0	0	0	0	0	31	0	0	0	0	0	0	0	0	0	0	0	0	0	0	0	0	0	0	0	0	107	0	0	0	0	0	0	0	60	0	0	0	0	0	0	0	0	0	0	2	200
						-0.288971																					-0.334636								-0.361192											-0.0460517		1.03085	2.80345
FL-JAN-03a	0	0	0	0	0	68	0	0	0	0	0	0	0	0	0	0	0	0	0	0	0	0	0	0	0	0	40	0	0	51	19	0	0	0	21	0	0	0	0	0	0	0	0	0	0	1	200
						-0.366795																								-0.348455	-0.223618				-0.236648											-0.0264916		1.20201	3.32679
FL-JAN-04b	0	116	0	0	0	0	0	0	0	0	0	0	0	0	0	0	0	0	0	0	0	0	0	0	39	0	29	0	0	7	0	0	0	0	0	7	0	0	0	0	0	0	0	0	0	2	200
		-0.315942																							-0.318777		-0.279998			-0.117334						-0.117334										-0.0460517		1.19544	3.305
FL-JAN-05a	0	0	0	0	0	14	0	0	0	0	0	0	0	0	0	0	0	0	0	0	0	0	0	0	0	0	0	0	0	37	0	0	0	0	0	0	129	20	0	0	0	0	0	0	0	0	200
						-0.186148																								-0.312169							-0.282836	-0.230259										1.01141	2.74948
FL-JAN-06a	0	0	0	0	0	0	0	0	0	0	0	0	0	0	0	0	0	0	0	0	0	0	0	0	0	0	0	0	0	23	0	0	0	0	0	0	177	0	0	0	0	0	0	0	0	0	200
																														-0.248725							-0.108118											0.356843	1.42881
FL-JAN-07a	0	0	0	0	0	0	0	0	0	0	0	0	0	0	0	0	0	0	0	0	0	0	0	0	0	0	35	0	0	18	0	0	0	0	129	17	0	0	1	0	0	0	0	0	0	0	200
																											-0.30502			-0.216715					-0.282836	-0.209534			-0.0264916									1.0406	2.8309
FL-JAN-08a	0	0	0	0	0	0	0	0	0	0	0	0	0	0	0	0	0	0	0	0	0	0	0	0	0	0	32	0	0	38	0	0	0	0	42	0	87	0	1	0	0	0	0	0	0	0	200
																											-0.293213			-0.315539					-0.327736		-0.362098		-0.0264916									1.32508	3.76248
FL-JAN-09a	0	0	0	0	0	0	0	0	0	0	0	0	0	0	0	0	0	0	0	0	0	0	0	0	0	0	0	0	0	0	0	0	0	0	44	133	0	0	0	23	0	0	0	0	0	0	200
																																			-0.333108	-0.271299				-0.248725								0.853132	2.34699
FL-JAN-10a	0	63	0	0	0	0	0	0	0	0	0	0	0	0	0	0	0	0	0	0	0	0	0	0	0	0	0	0	0	28	0	0	0	0	0	108	1	0	0	0	0	0	0	0	0	0	200
		-0.363883																												-0.275256						-0.332741	-0.0264916											0.99837	2.71386
FL-JAN-11a	0	0	0	0	0	0	0	0	0	0	0	0	0	0	0	0	0	8	0	0	0	0	0	0	0	0	0	0	0	0	0	0	0	0	0	192	0	0	0	0	0	0	0	0	0	0	200
																		-0.128755																		-0.0391891												0.167944	1.18287
FL-JAN-12b	0	0	0	0	0	15	0	0	0	0	0	0	0	0	0	0	0	0	0	0	0	1	0	0	0	0	0	0	0	0	0	0	0	0	2	180	0	0	1	0	1	0	0	0	0	0	200
						-0.19427																-0.0264916													-0.0460517	-0.0948245			-0.0264916		-0.0264916							0.414621	1.5138
FL-JAN-14a	0	1	0	0	0	0	0	0	0	0	0	0	0	0	0	0	0	0	0	0	0	0	0	0	0	0	195	0	0	0	0	0	0	0	0	1	3	0	0	0	0	0	0	0	0	0	200
		-0.0264916																									-0.0246849									-0.0264916	-0.0629956											0.140664	1.15104
FL-JAN-15b	0	0	0	0	0	0	0	0	0	0	0	0	0	0	0	0	0	0	0	0	0	0	0	0	0	0	0	0	0	0	0	0	0	1	0	198	1	0	0	0	0	0	0	0	0	0	200
																																		-0.0264916		-0.00994983	-0.0264916											0.062933	1.06496
FL-FEB-02a	0	0	0	0	0	24	0	0	0	0	0	0	0	0	0	0	0	0	0	0	0	0	0	0	0	0	22	0	0	23	0	0	0	0	69	62	0	0	0	0	0	0	0	0	0	0	200
						-0.254432																					-0.2428			-0.248725					-0.367153	-0.363067												1.47618	4.37618
FL-FEB-03a	0	55	0	0	30	0	0	0	0	0	0	0	0	0	0	0	0	0	0	0	0	0	0	0	0	0	82	0	0	0	0	0	0	0	1	32	0	0	0	0	0	0	0	0	0	0	200
		-0.355021			-0.284568																						-0.365555								-0.0264916	-0.293213												1.32485	3.76162
FL-FEB-04b	0	2	0	0	0	0	0	0	0	0	0	0	0	0	0	0	0	0	0	0	0	0	0	0	0	0	9	0	0	0	0	0	0	0	0	40	122	0	0	27	0	0	0	0	0	0	200
		-0.0460517																									-0.139549									-0.321888	-0.301521			-0.270335								1.07934	2.94275
FL-FEB-05a	0	0	0	0	109	36	0	0	0	0	0	0	0	0	0	0	0	0	0	0	0	0	0	0	0	0	44	0	0	0	0	0	0	0	0	0	2	7	0	2	0	0	0	0	0	0	200
					-0.330798	-0.308664																					-0.333108										-0.0460517	-0.117334		-0.0460517								1.18201	3.26092
FL-FEB-06a	0	0	0	0	0	0	0	0	0	0	0	0	0	0	0	0	0	0	0	0	0	0	0	0	0	0	8	0	0	0	0	0	0	0	0	0	181	0	0	11	0	0	0	0	0	0	200
																											-0.128755										-0.0903374			-0.159523								0.378616	1.46026
FL-FEB-07a	0	0	0	0	0	0	0	0	0	0	0	0	0	0	0	0	0	0	0	0	0	0	0	0	128	0	46	0	0	0	0	0	0	0	0	19	0	0	0	7	0	0	0	0	0	0	200
																									-0.285624		-0.338025									-0.223618				-0.117334								0.964602	2.62374
FL-FEB-08a	0	0	0	0	0	0	0	0	0	0	0	0	0	0	0	0	0	0	0	0	0	0	0	0	0	0	15	0	0	35	0	0	0	0	0	72	54	0	20	4	0	0	0	0	0	0	200
																											-0.19427			-0.30502						-0.367794	-0.35352		-0.230259	-0.0782405								1.5291	4.61404
FL-FEB-10a	0	0	0	0	0	0	0	0	0	0	0	0	0	0	0	0	0	0	0	0	0	0	0	0	0	0	15	0	0	14	0	0	0	0	3	67	93	0	0	0	0	0	0	0	0	8	200
																											-0.19427			-0.186148					-0.0629956	-0.366364	-0.356059									-0.128755		1.29459	3.64951
FL-FEB-11a	0	1	0	0	0	18	0	0	0	0	0	2	0	0	0	0	0	3	0	0	0	0	0	0	0	0	64	8	0	0	0	0	0	0	0	104	0	0	0	0	0	0	0	0	0	0	200
		-0.0264916				-0.216715						-0.0460517						-0.0629956									-0.364619									-0.340042												1.05691	2.87748
FL-FEB-12b	0	0	0	0	0	0	0	0	0	0	0	0	0	0	0	0	0	0	0	0	0	0	0	0	0	0	0	0	0	0	0	0	0	0	0	175	1	0	0	24	0	0	0	0	0	0	200
																																				-0.11684	-0.0264916			-0.254432								0.397763	1.48849
FL-FEB-13a	0	0	0	0	0	0	0	0	0	0	0	0	0	0	0	0	0	0	0	0	0	0	0	0	0	0	0	0	0	0	0	0	0	0	0	200	0	0	0	0	0	0	0	0	0	0	200
																																				0												0	1
FL-FEB-14a	0	0	0	0	0	0	0	0	0	0	0	0	0	0	0	0	0	0	0	0	0	0	0	0	0	0	0	0	0	0	0	0	0	0	0	59	140	0	0	0	0	0	0	0	0	1	200
																																				-0.36013	-0.249672									-0.0264916		0.636294	1.88947
FL-FEB-15b	0	0	0	0	0	26	0	0	0	0	0	0	0	0	0	0	0	0	0	0	0	0	0	0	0	0	0	0	0	0	0	0	0	0	0	169	0	0	0	5	0	0	0	0	0	0	200
						-0.265229																														-0.142314				-0.092222								0.499764	1.64833
8000	0	0	0	0	0	0	0	0	0	0	0	0	0	0	0	0	0	0	0	0	0	0	0	0	0	0	0		0	0		0	0	0	0	0	0	0	0	0	0	0	0	0	0	0
Importance		IM	M	M	M	IM						M						M				M	M		M		IM			S	M	M	M	M	IM	S	IM	M	M	M	M	M				M		0.71692

## Sheet: MI Summer
Floral Source	Lythraceae	Arecaceae	Fabaceae	Trifolilum 2 (large)	Fab 3 tiny pink	Castanea	Mimosa	Gleditsia	Magnoliaceae	Asteraceae	Aster- Lig	Aster- Cent	Aster- Cir	Poaceae	Cucurbitaceae	Onagraceae	Ranunculaceae	Myrtaceae	Apiaceae	Oleaceae	Anacardiaceae	Brassicaceae	Saliaceae	Liliaceae	Aceraceae	Vitaceae	Plantaginaceae	Iridiaceae	Rosaceae	Amaranthaceae	Sapindaceae	Rutaceae	Caprifoliaceae	Fagaceae	Aquafoliaceae	Polygonaceae	Rhamnaceae	Juglandaceae	Malvaceae	Lamiaceae	Moraceae	Pinaceae	Cornaceae	Vitaceae	Hamamelidaceae	Rubiaceae	Platanaceae	Unknown	Total
MI-JUL-01a	0	0	181	0	0	0	0	0	0	16	0	0	0	0	0	0	0	0	0	0	0	0	0	0	0	3	0	0	0	0	0	0	0	0	0	0	0	0	0	0	0	0	0	0	0	0	0	0	200
			-0.0903374							-0.202058																-0.0629956
MI-JUL-02a	50	0	6	0	0	0	0	0	21	0	0	0	0	0	0	0	0	0	0	0	0	0	123	0	0	0	0	0	0	0	0	0	0	0	0	0	0	0	0	0	0	0	0	0	0	0	0	0	200
	-0.346574		-0.105197						-0.236648														-0.298972
MI-JUL-03a	8	0	0	0	0	0	0	0	0	8	6	0	0	0	0	0	0	0	150	0	0	0	0	0	0	28	0	0	0	0	0	0	0	0	0	0	0	0	0	0	0	0	0	0	0	0	0	0	200
	-0.128755									-0.128755	-0.105197								-0.215762							-0.275256
MI-JUL-04a	0	0	128	0	0	63	0	0	0	0	8	0	0	0	0	0	0	0	0	0	0	0	0	0	0	1	0	0	0	0	0	0	0	0	0	0	0	0	0	0	0	0	0	0	0	0	0	0	200
			-0.285624			-0.363883					-0.128755															-0.0264916
MI-JUL-05a	0	0	150	49	0	0	0	0	0	0	0	0	0	1	0	0	0	0	0	0	0	0	0	0	0	0	0	0	0	0	0	0	0	0	0	0	0	0	0	0	0	0	0	0	0	0	0	0	200
			-0.215762	-0.344592										-0.0264916
MI-JUL-06a	0	0	165	0	0	0	0	0	0	0	0	1	0	0	0	0	0	0	34	0	0	0	0	0	0	0	0	0	0	0	0	0	0	0	0	0	0	0	0	0	0	0	0	0	0	0	0	0	200
			-0.158707									-0.0264916							-0.301233
MI-JUL-07a	0	0	174	24	0	0	0	0	0	0	0	1	0	0	0	0	0	0	0	0	0	0	0	0	0	0	1	0	0	0	0	0	0	0	0	0	0	0	0	0	0	0	0	0	0	0	0	0	200
			-0.121158	-0.254432								-0.0264916															-0.0264916
MI-JUL-08a	0	0	196	0	0	0	0	0	0	3	0	1	0	0	0	0	0	0	0	0	0	0	0	0	0	0	0	0	0	0	0	0	0	0	0	0	0	0	0	0	0	0	0	0	0	0	0	0	200
			-0.0197987							-0.0629956		-0.0264916
MI-JUL-09a	0	0	40	0	154	0	0	0	0	0	0	0	0	0	0	0	0	0	0	0	0	0	0	0	0	0	0	6	0	0	0	0	0	0	0	0	0	0	0	0	0	0	0	0	0	0	0	0	200
			-0.321888		-0.201251																							-0.105197
MI-JUL-10a	0	0	120	0	0	69	0	0	0	0	0	0	11	0	0	0	0	0	0	0	0	0	0	0	0	0	0	0	0	0	0	0	0	0	0	0	0	0	0	0	0	0	0	0	0	0	0	0	200
			-0.306495			-0.367153							-0.159523
MI-JUL-11a	0	0	186	0	0	0	0	0	0	0	0	0	14	0	0	0	0	0	0	0	0	0	0	0	0	0	0	0	0	0	0	0	0	0	0	0	0	0	0	0	0	0	0	0	0	0	0	0	200
			-0.0674907										-0.186148
MI-JUL-12a	0	0	49	0	0	0	0	0	0	0	15	0	0	0	0	0	0	0	0	0	0	34	0	0	0	102	0	0	0	0	0	0	0	0	0	0	0	0	0	0	0	0	0	0	0	0	0	0	200
			-0.344592								-0.19427											-0.301233				-0.343406
MI-JUL-13a	0	0	128	0	0	0	0	0	0	0	0	0	5	0	0	0	0	0	0	0	0	66	0	0	0	0	0	0	0	0	0	0	0	0	0	0	0	0	0	0	0	0	0	0	0	0	0	1	200
			-0.285624																			-0.365859																										-0.0264916
MI-JUL-14a	0	0	200	0	0	0	0	0	0	0	0	0	0	0	0	0	0	0	0	0	0	0	0	0	0	0	0	0	0	0	0	0	0	0	0	0	0	0	0	0	0	0	0	0	0	0	0	0	200
			0
MI-JUL-15a	0	0	110	0	0	0	0	0	0	0	0	0	90	0	0	0	0	0	0	0	0	0	0	0	0	0	0	0	0	0	0	0	0	0	0	0	0	0	0	0	0	0	0	0	0	0	0	0	200
			-0.32881										-0.359328
MI-AUG-01a	24	0	129	0	0	0	0	0	0	0	3	0	0	0	0	0	0	0	0	0	0	0	0	0	0	0	38	0	0	0	0	0	0	0	0	0	0	6	0	0	0	0	0	0	0	0	0	0	200
	-0.254432																										-0.315539											-0.105197
MI-AUG-02a	0	0	47	0	0	0	3	0	0	0	0	0	0	0	0	0	0	0	0	0	0	149	0	0	0	0	0	0	0	0	0	0	0	0	0	0	0	0	0	0	0	0	0	0	0	0	0	1	200
			-0.34032				-0.0629956															-0.219306
MI-AUG-03a	69	0	44	0	0	0	0	0	0	2	0	0	0	0	0	0	0	0	85	0	0	0	0	0	0	0	0	0	0	0	0	0	0	0	0	0	0	0	0	0	0	0	0	0	0	0	0	0	200
	-0.367153		-0.333108							-0.0460517									-0.363658
MI-AUG-04a	0	0	114	0	0	0	0	0	0	43	0	0	4	0	0	0	0	0	0	0	0	0	0	0	0	0	39	0	0	0	0	0	0	0	0	0	0	0	0	0	0	0	0	0	0	0	0	0	200
			-0.320408							-0.33048			-0.0782405														-0.318777
MI-AUG-05a	0	0	127	30	0	0	0	0	0	0	0	0	6	0	0	0	0	0	2	0	0	0	0	0	0	0	35	0	0	0	0	0	0	0	0	0	0	0	0	0	0	0	0	0	0	0	0	0	200
			-0.288373	-0.284568									-0.105197						-0.0460517								-0.30502
MI-AUG-06a	0	0	57	0	0	0	0	0	0	0	2	0	0	0	0	0	0	0	106	0	0	0	0	0	0	0	35	0	0	0	0	0	0	0	0	0	0	0	0	0	0	0	0	0	0	0	0	0	200
			-0.357751																-0.336485								-0.30502
MI-AUG-07a	0	0	45	8	0	0	0	0	0	0	0	0	0	0	0	0	0	0	146	0	0	0	0	0	0	0	1	0	0	0	0	0	0	0	0	0	0	0	0	0	0	0	0	0	0	0	0	0	200
			-0.335622	-0.128755															-0.229739								-0.0264916
MI-AUG-08a	0	0	0	0	0	0	0	0	0	0	129	0	16	0	0	0	0	0	55	0	0	0	0	0	0	0	0	0	0	0	0	0	0	0	0	0	0	0	0	0	0	0	0	0	0	0	0	0	200
											-0.282836		-0.202058						-0.355021
MI-AUG-09a	0	0	47	3	72	0	0	0	5	48	25	0	0	0	0	0	0	0	0	0	0	0	0	0	0	0	0	0	0	0	0	0	0	0	0	0	0	0	0	0	0	0	0	0	0	0	0	0	200
			-0.34032	-0.0629956	-0.367794				-0.092222	-0.342508	-0.25993
MI-AUG-10a	19	0	7	0	0	155	0	0	0	3	16	0	0	0	0	0	0	0	0	0	0	0	0	0	0	0	0	0	0	0	0	0	0	0	0	0	0	0	0	0	0	0	0	0	0	0	0	0	200
	-0.223618		-0.117334			-0.197541				-0.0629956	-0.202058
MI-AUG-11a	0	0	84	0	80	0	0	0	0	0	0	0	0	0	0	0	0	0	0	0	0	0	0	0	0	0	36	0	0	0	0	0	0	0	0	0	0	0	0	0	0	0	0	0	0	0	0	0	200
			-0.36435		-0.366516																						-0.308664
MI-AUG-12a	8	0	120	0	0	0	0	0	0	0	0	0	0	0	0	0	0	0	0	0	0	0	0	0	0	0	72	0	0	0	0	0	0	0	0	0	0	0	0	0	0	0	0	0	0	0	0	0	200
	-0.128755		-0.306495																								-0.367794
MI-AUG-13a	0	0	45	45	0	0	0	0	0	10	0	0	0	0	0	0	0	0	100	0	0	0	0	0	0	0	0	0	0	0	0	0	0	0	0	0	0	0	0	0	0	0	0	0	0	0	0	0	200
			-0.335622	-0.335622						-0.149787									-0.346574
MI-AUG-14a	0	0	16	0	0		70		0	46	0	0	1	0	0	0	0	0	26	0	0	0	0	0	0	0	41	0	0	0	0	0	0	0	0	0	0	0	0	0	0	0	0	0	0	0	0	0	200
			-0.202058				-0.367438			-0.338025			-0.0264916						-0.265229								-0.324873
MI-AUG-15a	24	0	42	0	0	0	0	0	0	0	0	123	0	0	0	11	0	0	0	0	0	0	0	0	0	0	0	0	0	0	0	0	0	0	0	0	0	0	0	0	0	0	0	0	0	0	0	0	200
	-0.254432		-0.327736									-0.298972				-0.159523
MI-June-01	0	0	179	0	0	0	0	0	0	0	0	0	0	1	0	0	0	0	0	0	0	0	0	0	0	0	20	0	0	0	0	0	0	0	0	0	0	0	0	0	0	0	0	0	0	0	0	0	200
			-0.0992837											-0.0264916													-0.230259
MI-June-02	0	0	5	0	0	0	0	0	0	0	0	0	0	0	0	0	0	0	0	0	195	0	0	0	0	0	0	0	0	0	0	0	0	0	0	0	0	0	0	0	0	0	0	0	0	0	0	0	200
			-0.092222																		-0.0246849
MI-June-03	0	0	20	0	0	0	0	0	0	0	0	0	0	3	0	0	0	0	0	15	136	0	0	0	0	20	0	0	0	0	0	0	0	0	6	0	0	0	0	0	0	0	0	0	0	0	0	0	200
			-0.230259											-0.0629956						-0.19427	-0.26225					-0.230259									-0.105197
MI-June-04	0	0	97	0	0	0	0	0	0	0	0	0	0	0	0	0	0	0	0	18	62	0	0	0	0	21	0	0	0	0	0	0	0	0	0	0	0	0	0	0	0	0	0	0	0	0	0	2	200
			-0.350949																	-0.216715	-0.363067					-0.236648																						-0.0460517
MI-June-05	0	0	186	0	0	0	0	0	0	0	0	0	0	0	0	0	0	0	1	5	8	0	0	0	0	0	0	0	0	0	0	0	0	0	0	0	0	0	0	0	0	0	0	0	0	0	0	0	200
			-0.0674907																-0.0264916	-0.092222	-0.128755
MI-June-06	0	0	192	0	0	0	0	0	0	0	0	0	0	0	0	0	0	0	0	0	0	0	0	0	0	0	0	0	7	0	0	0	0	0	0	0	0	0	0	0	0	0	0	0	0	0	0	1	200
			-0.0391891																										-0.117334																			-0.0264916
MI-June-07	0	0	166	0	0	0	0	0	0	0	0	0	0	0	0	0	0	0	0	0	17	0	0	0	0	0	17	0	0	0	0	0	0	0	0	0	0	0	0	0	0	0	0	0	0	0	0	0	200
			-0.154654																		-0.209534						-0.209534
MI-June-08	0	0	54	80	0	0	0	0	0	0	0	0	0	0	0	0	0	0	0	1	43	0	0	0	0	14	7	0	0	0	0	0	1	0	0	0	0	0	0	0	0	0	0	0	0	0	0	0	200
			-0.35352	-0.366516																-0.0264916	-0.33048					-0.186148	-0.117334						-0.0264916
MI-June-09	0	0	167	0	0	0	0	0	0	0	0	0	0	0	0	0	0	0	0	17	7	0	0	0	0	0	4	0	5	0	0	0	0	0	0	0	0	0	0	0	0	0	0	0	0	0	0	0	200
			-0.15057																	-0.209534	-0.117334						-0.0782405		-0.092222
MI-June-10	0	0	4	0	0	0	0	0	0	0	0	0	0	0	0	0	0	0	0	0	141	0	0	0	0	0	0	0	55	0	0	0	0	0	0	0	0	0	0	0	0	0	0	0	0	0	0	0	200
			-0.0782405																		-0.246438								-0.355021
MI-June-11	0	0	58	1	0	0	0	19	4	0	0	0	0	0	0	0	0	0	0	6	42	0	0	0	0	0	0	0	54	0	0	0	2	0	0	0	14	0	0	0	0	0	0	0	0	0	0	0	200
			-0.358984	-0.0264916				-0.223618	-0.0782405											-0.105197	-0.327736								-0.35352				-0.0460517				-0.186148
MI-June-12	0	0	142	0	0	0	0	0	0	0	0	0	2	0	0	0	0	0	0	1	39	0	0	0	0	13	2	0	0	0	0	0	0	0	0	0	0	0	0	0	0	1	0	0	0	0	0	0	200
			-0.243168										-0.0460517							-0.0264916	-0.318777					-0.177669	-0.0460517															-0.0264916
MI-June-13	0	0	115	0	0	0	0	0	0	0	0	0	0	0	0	0	0	0	0	0	13	0	0	0	0	72	0	0	0	0	0	0	0	0	0	0	0	0	0	0	0	0	0	0	0	0	0	0	200
			-0.318197																		-0.177669					-0.367794
MI-June-14	0	0	19	0	0	0	0	0	0	0	0	0	0	0	0	0	0	0	0	0	181	0	0	0	0	0	0	0	0	0	0	0	0	0	0	0	0	0	0	0	0	0	0	0	0	0	0	0	200
			-0.223618																		-0.0903374
MI-June-15	0	0	187	0	0	0	0	0	0	0	0	0	0	0	0	0	0	0	0	0	13	0	0	0	0	0	0	0	0	0	0	0	0	0	0	0	0	0	0	0	0	0	0	0	0	0	0	0	200
			-0.0628402																		-0.177669
			4339.32	238.541	305.064	286.435	72.5696	18.7764
9000	0	0	48.2146						0	0	0	0	0	0	0	0	0	0	0	0	0	0	0	0	0	0	0	0	0	0	0	0	0	0	0	0	0	0	0	0	0	0	0	0	0	0	0	0
	M		P						M	M	M	M	M	M		M			IM		IM	M	M			IM	IM	M	M				M		M		M	M				M						M
[truncated: 2 more columns]

## Sheet: MI Fall
Floral Source	Lythraceae	Arecaceae	Fabaceae	Gleditsia	Magnoliaceae	Asteraceae	Aster- Lig	Aster- Cent	Aster- Cir	Cucurbitaceae	Onagraceae	Ranunculaceae	Myrtaceae	Apiaceae	Oleaceae	Anacardiaceae	Brassicaceae	Saliaceae	Liliaceae	Aceraceae	Poaceae	Vitaceae	Plantaceae	Iridiaceae	Caprifoliaceae	Malvaceae	Amaranthaceae	Primulaceae	Cornaceae	Unknown	Total
MI-SEPT-01a	0	0	2	0	0	185	7	0	0	0	0	0	0	0	0	0	0	0	0	0	0	0	0	0	6	0	0	0	0	0	200
			-0.0460517			-0.0721144	-0.117334																		-0.105197							0.340697	1.40593
MI-SEPT-02a	0	0	9	0	0	191	0	0	0	0	0	0	0	0	0	0	0	0	0	0	0	0	0	0	0	0	0	0	0	0	200
			-0.139549			-0.043972																										0.183521	1.20144
MI-SEPT-03a	0	0	23	0	0	141	0	0	0	0	0	0	0	31	0	0	0	0	0	0	0	0	0	0	0	0	0	0	5	0	200
			-0.248725			-0.246438								-0.288971															-0.092222			0.876356	2.40213
MI-SEPT-04a	0	0	0	0	0	185	8	0	0	0	0	1	0	0	0	0	0	0	6	0	0	0	0	0	0	0	0	0	0	0	200
						-0.0721144	-0.128755					-0.0264916							-0.105197													0.332558	1.39453
MI-SEPT-05a	0	0	160	0	0	2	36	0	0	0	0	0	0	0	0	0	0	0	0	0	0	0	0	0	0	0	0	0	0	2	200
			-0.178515			-0.0460517	-0.308664																							-0.0460517		0.579282	1.78476
MI-SEPT-06a	0	0	0	0	0	147	13	22	18	0	0	0	0	0	0	0	0	0	0	0	0	0	0	0	0	0	0	0	0	0	200
						-0.226295	-0.177669	-0.2428	-0.216715																							0.86348	2.3714
MI-SEPT-07a	0	0	11	0	0	172	17	0	0	0	0	0	0	0	0	0	0	0	0	0	0	0	0	0	0	0	0	0	0	0	200
			-0.159523			-0.129708	-0.209534																									0.498765	1.64669
MI-SEPT-08a	0	0	92	0	0	89	18	0	0	0	0	0	0	0	0	0	0	0	0	0	0	0	0	0	0	0	1	0	0	0	200
			-0.357203			-0.360308	-0.216715																				-0.0264916					0.960718	2.61357
MI-SEPT-09a	0	0	0	0	0	78	26	0	0	0	0	96	0	0	0	0	0	0	0	0	0	0	0	0	0	0	0	0	0	0	200
						-0.367227	-0.265229					-0.352305																				0.984761	2.67717
MI-SEPT-10a	0	0	0	0	0	68	0	0	0	0	0	0	0	0	0	47	0	0	0	0	83	0	0	0	0	0	0	2	0	0	200
						-0.366795										-0.34032					-0.364983							-0.0460517				1.11815	3.05919
MI-SEPT-11a	0	0	0	0	0	5	0	0	0	0	0	0	0	0	0	14	0	0	0	0	0	0	0	0	5	0	0	0	0	176	200
						-0.092222										-0.186148									-0.092222					-0.112493		0.483086	1.62107
Mi-Sept-12a	0	0	25	6	0	0	0	0	0	0	0	155	0	0	0	0	8	0	5	0	0	0	0	0	0	0	0	0	0	1	200
			-0.25993	-0.105197								-0.197541							-0.092222											-0.0264916		0.681382	1.97661
Mi-Sept-14a	0	0	25	0	0	0	8	0	0	0	0	138	0	0	0	0	0	0	18	0	0	0	0	0	0	0	0	11	0	0	200
			-0.25993				-0.128755					-0.256034							-0.216715									-0.159523				1.02096	2.77585
2600	0	0	-0.00999732		0	0	-0.00495212	0	0	0	0	-0.00984746	0	0	0	0	0	0	-0.0083352	0	0	0	0	0	0	0	0	-0.00613551	0	0
			IM			P	IM	M	M			IM		M		M	M		M		IM				M		M	M		M

## Sheet: MI Spring
Floral Source	Lythraceae	Arecaceae	Fabaceae	Robinia	Gleditsia	Magnoliaceae	Asteraceae	Aster- Lig	Aster- Cent	Aster- Cir	Poaceae	Cucurbitaceae	Onagraceae	Ranunculaceae	Myrtaceae	Apiaceae	Oleaceae	Anacardiaceae	Brassicaceae	Saliaceae	Liliaceae	Aceraceae	Acer 2	Acer 3	Acer 4	Poaceae	Vitaceae	Plantaceae	Iridiaceae	Rosaceae	Prunus	Amaranthaceae	Sapindaceae	Rutaceae	Caprifoliaceae	Fagaceae	Aquafoliaceae	Polygonaceae	Rhamnaceae	Juglandaceae	Malvaceae	Lamiaceae	Moraceae	Pinaceae	Cornaceae	Vitaceae	Hamamelidaceae	Rubiaceae	Platanaceae
MI-APR-01a	0	0	0	0	0	0	0	0	0	0	0	0	0	0	0	0	0	0	0	105	0	47	0	0	0	0	0	0	0	0	47	0	0	0	0	0	0	0	0	0	0	0	0	0	0	0	0	0	0
																				-0.338287		-0.34032									-0.34032
MI-APR-02a	0	0	0	0	0	6	0	0	0	0	0	0	0	0	0	0	0	0	0	0	0	126	9	0	0	0	0	0	0	59	0	0	0	0	0	0	0	0	0	0	0	0	0	0	0	0	0	0	0
						-0.105197																-0.291082	-0.139549							-0.36013
MI-APR-03b	0	0	0	0	0	0	0	0	0	0	0	0	0	0	0	0	0	0	0	141	0	0		28	20	0	0	0	0	0	0	9	0	0	0	0	0	0	0	0	0	0	0	0	0	0	0	0	0
																				-0.246438				-0.275256	-0.230259
MI-APR-04b	0	0	0	0	0	0	0	5	0	0	0	0	0	0	0	0	0	0	0	149	13	0	0	20	11	0	0	0	0	0	0	0	0	0	0	0	0	0	0	0	0	0	0	0	0	0	0	0	0
								-0.092222												-0.219306	-0.177669			-0.230259	-0.159523
MI-APR-05a	0	0	0	0	0	0	0	0	0	0	0	0	0	0	0	0	0	0	0	0	0	25	0	0	0	0	0	0	0	15	160	0	0	0	0	0	0	0	0	0	0	0	0	0	0	0	0	0	0
																						-0.25993								-0.19427	-0.178515
MI-APR-06a	0	0	0	0	0	0	0	0	0	0	0	0	0	0	0	0	0	0	0	0	0	41	0	0	0	0	0	0	0	159	0	0	0	0	0	0	0	0	0	0	0	0	0	0	0	0	0	0	0
																						-0.324873								-0.182383
MI-APR-07a	0	0	0	0	0	0	2	18	0	0	0	0	0	0	0	0	2	0	0	0	0	178	0	0	0	0	0	0	0	0	0	0	0	0	0	0	0	0	0	0	0	0	0	0	0	0	0	0	0
							-0.0460517	-0.216715									-0.0460517					-0.103715
MI-APR-08a	0	0	0	0	0	0	1	67	0	0	0	0	0	0	0	0	41	0	0	0	0	89	0	0	0	0	0	0	0	1	0	0	0	0	0	0	0	0	0	0	0	0	0	0	0	0	0	0	0
							-0.0264916	-0.366364									-0.324873					-0.360308								-0.0264916
MI-APR-09b	0	0	0	0	0	10	0	0	0	0	0	0	0	0	0	0	0	0	30	0	0	0	0	0	0	0	0	0	0	160	0	0	0	0	0	0	0	0	0	0	0	0	0	0	0	0	0	0	0
						-0.149787													-0.284568											-0.178515
MI-APR-10b	0	0	0	0	0	0	0	0	0	0	0	0	0	0	0	0	0	0	0	60	0	140	0	0	0	0	0	0	0	0	0	0	0	0	0	0	0	0	0	0	0	0	0	0	0	0	0	0	0
																				-0.361192		-0.249672
MI-APR-11b	0	0	0	0	0	0	3	16	0	0	0	0	0	0	0	0	20	0	0	64	0	89	0	0	0	0	0	0	0	8	0	0	0	0	0	0	0	0	0	0	0	0	0	0	0	0	0	0	0
							-0.0629956	-0.202058									-0.230259			-0.364619		-0.360308								-0.128755
MI-APR-12b	0	0	0	0	0	0	0	0	0	0	0	0	0	0	0	0	0	0	0	0	0	87	0	0	0	0	0	0	0	113	0	0	0	0	0	0	0	0	0	0	0	0	0	0	0	0	0	0	0
																						-0.362098								-0.322575
MI-APR-13a	0	0	0	0	0	0	0	45	0	0	0	0	0	0	0	0	0	0	0	102	0	48	0	0	0	0	0	0	0	5	0	0	0	0	0	0	0	0	0	0	0	0	0	0	0	0	0	0	0
								-0.335622												-0.343406		-0.342508								-0.092222
MI-APR-15a	0	0	0	0	0	0	0	0	0	0	0	0	0	0	0	0	0	0	0	36	86	50	0	0	0	0	0	0	0	26	0	0	0	0	0	0	0	0	0	0	0	0	0	0	0	0	0	0	0
																				-0.308664	-0.362907	-0.346574								-0.265229
MI-MAY-01	0	0	0	0	0	0	0	0	0	0	0	0	0	0	0	0	0	2	27	2	0	12	0	0	0	0	0	0	0	0	0	0	14	0	2	4	1	3	98	0	0	0	0	0	0	0	0	35	0
																		-0.0460517	-0.270335	-0.0460517		-0.168805											-0.186148		-0.0460517	-0.0782405	-0.0264916		-0.349541									-0.30502
MI-MAY-02	0	0	3	2	0	0	0	0	0	0	0	0	0	0	0	0	0	0	15	0	0	9	0	0	0	0	0	0	0	1	0	0	0	0	0	0	0	1	163	6	0	0	0	0	0	0	0	0	0
			-0.0629956	-0.0460517															-0.19427			-0.139549								-0.0264916								-0.0264916	-0.166722	-0.105197
MI-MAY-03	0	0	0	0	0	0	0	0	0	0	0	0	0	0	0	0	0	0	0	0	0	1	0	0	0	0	0	0	0	11	0	0	0	0	1	0	0	0	186	0	1	0	0	0	0	0	0	0	0
																						-0.0264916								-0.159523					-0.0264916				-0.0674907		-0.0264916
MI-MAY-04	0	0	0	0	0	7	0	5	0	0	0	0	0	0	0	0	0	0	0	150	0	28	0	0	0	0	0	0	0	2	8	0	0	0	0	0	0	0	0	0	0	0	0	0	0	0	0	0	0
						-0.117334		-0.092222												-0.215762		-0.275256								-0.0460517	-0.128755
MI-MAY-05	0	0	0	0	0	0	0	0	0	0	0	0	0	0	0	0	0	9	0	0	0	9	0	0	0	0	0	0	0	13	0	0	9	0	3	0	0	0	18	0	0	4	20	1	0	0	0	0	8
																		-0.139549				-0.139549								-0.177669			-0.139549		-0.0629956				-0.216715			-0.0782405	-0.230259	-0.0264916					-0.128755
MI-MAY-06	0	0	0	0	2	0	0	0	0	0	0	0	0	0	0	0	0	0	0	153	0	5	0	0	0	0	0	0	0	7	0	0	0	0	0	0	0	0	30	0	0	0	0	0	1	2	0	0	0
					-0.0460517															-0.204928		-0.092222								-0.117334									-0.284568						-0.0264916	-0.0460517
MI-MAY-07	0	0	0	0	0	1	0	6	0	0	0	0	0	0	0	0	0	0	0	0	0	110	0	0	0	0	0	0	0	1	0	0	18	0	0	0	0	0	45	0	0	0	14	1	0	0	4	0	0
						-0.0264916		-0.105197														-0.32881								-0.0264916			-0.216715						-0.335622				-0.186148	-0.0264916			-0.0782405
MI-MAY-08	0	0	0	17	0	0	0	1	0	0	0	0	0	0	0	0	0	0	0	0	0	2	0	0	0	0	0	0	0	17	0	0	0	0	0	39	0	0	118	5	0	0	0	0	0	1	0	0	0
				-0.209534				-0.0264916														-0.0460517								-0.209534						-0.318777			-0.311303	-0.092222						-0.0264916
MI-MAY-09	0	0	0	0	6	1	0	1	0	0	0	0	0	0	0	0	1	0	0	0	0	28	4	0	0	0	0	0	0	0	0	0	0	0	0	0	0	0	155	0	0	0	0	0	0	0	0	0	4
					-0.105197	-0.0264916		-0.0264916									-0.0264916					-0.275256																	-0.197541										-0.0782405
MI-MAY-10	0	0	0	106	0	0	0	0	0	0	0	0	0	0	0	0	0	0	0	0	0	18	0	0	0	0	0	0	0	0	0	0	0	0	0	0	0	0	76	0	0	0	0	0	0	0	0	0	0
				-0.336485																		-0.216715																	-0.367682
MI-MAY-11	0	0	0	17	0	0	0	0	0	0	0	0	0	0	0	0	0	0	4	20	0	2	0	0	0	0	0	0	0	3	0	0	0	0	1	2	0	0	147	4	0	0	0	0	0	0	0	0	0
				-0.209534															-0.0782405	-0.230259		-0.0460517								-0.0629956					-0.0264916	-0.0460517			-0.226295	-0.0782405
MI-MAY-12	0	0	0	12	0	0	0	0	0	0	0	0	0	0	0	0	0	12	18	5	0	0	0	0	0	0	0	0	0	0	0	0	0	0	0	1	0	0	116	0	0	0	0	0	0	0	0	36	0
				-0.168805														-0.168805	-0.216715	-0.092222																-0.0264916			-0.315942									-0.308664
MI-MAY-13	0	0	0	48	0	0	0	0	0	0	0	0	0	0	0	0	0	7	0	100	0	0	0	0	0	0	0	0	0	0	0	0	0	0	2	0	0	0	36	0	0	0	0	0	0	0	0	7	0
				-0.342508														-0.117334		-0.346574															-0.0460517				-0.308664									-0.117334
MI-MAY-14	0	0	0	61	2	0	0	0	0	0	0	0	0	0	0	0	0	0	0	0	0	0	0	0	0	0	0	0	0	0	0	0	0	0	1	0	0	0	132	0	0	0	0	0	4	0	0	0	0
				-0.36217	-0.0460517																														-0.0264916				-0.27424						-0.0782405
MI-MAY-15	0	0	0	56	0	0	0	0	0	0	0	0	0	0	0	0	0	0	0	0	0	78	0	0	0	0	0	0	0	0	0	0	12	0	0	0	0	0	51	0	0	0	0	0	3	0	0	0	0
				-0.35643																		-0.367227											-0.168805						-0.348455						-0.0629956
																						1222	13	48	31					601	215
			M	IM		M	M	M									M	M	M	S	M	S								IM		M	M		M	M	M	M	S	M	M	M	M	M	M	M	M	M	M
							0
	Rhamnaceae	Aceraceae	Saliaceae			Rosaceae	Fabaceae	Minor (N=24)
	0	0	0			0	0	0	0
DIVERSITY
H Calc			#NUM!			#NUM!	#NUM!										#NUM!	#NUM!	#NUM!	#NUM!	#NUM!	-0.328122								-0.23491		#NUM!	#NUM!		#NUM!	#NUM!	#NUM!	#NUM!	#NUM!	#NUM!	#NUM!	#NUM!	#NUM!	#NUM!	#NUM!	#NUM!	#NUM!	#NUM!	#NUM!
Shannon index	#NUM!
ENS	#NUM!
[truncated: 3 more columns]

## Sheet: CA Spring
Floral Source	Lythraceae	Arecaceae	Fabaceae Vicea	Gleditsia	Leucaena	Tri/Mel	Type 1	Magnoliaceae	Liriodendron	SS	HS	Cirsium	Aster- Lig	Aster- Cent	Cucurbitaceae	Onagraceae	Myrtaceae	Myrtaceae big	Apiaceae	Oleaceae Olea	Ligustrum	Fraxinus	Anacardiaceae	Schinus	Brassicaceae	Brassica 2	Saliaceae Salix	Populus	Liliaceae	Aceraceae	Poaceae	Vitaceae	Plantaceae	Cactaceae	Fagaceae	Cyrilliaceae	Passifloraceae	Juglandaceae	Ulmaceae	Portulaceae	Annonaceae?	Solanaceae	Rhamnaceae	Ranuculaceae	Commelinaceae	Amaranthaceae	Caryophyllaceae	Rosaceae	Rosaceae 2
CA-MAR-01b	0	0	0	0	0	0	0	0	0	0	0	0	0	0	0	0	2	0	0	0	0	0	0	0	0	0	0	0	0	0	0	0	0	0	109	0	0	0	0	0	0	0	10	0	0	0	0	63	0
																	-0.0460517																		-0.330798								-0.149787					-0.363883
CA-MAR-03b	0	0	22	0	0	0	0	0	0	0	0	0	0	0	0	0	2	0	0	0	0	0	0	0	0	0	0	0	0	0	0	0	0	0	43	0	0	0	0	0	0	0	0	0	0	0	0	126	0
			-0.2428														-0.0460517																		-0.33048													-0.291082
CA-MAR-04a	0	0	0	8	0	0	0	0	0	0	0	0	0	0	0	0	1	0	0	0	0	0	178	2	0	0	0	0	0	0	0	0	0	0	10	0	0	0	0	0	0	0	0	0	0	0	0	0	0
				-0.128755													-0.0264916						-0.103715	-0.0460517											-0.149787
CA-MAR-05b	0	0	0	0	0	0	0	0	0	0	0	0	0	0	0	0	0	0	0	0	0	0	0	0	0	0	0	0	0	0	0	0	0	0	0	0	0	0	0	0	0	0	0	0	0	0	0	193	0
																																																-0.0343802
CA-MAR-06a	0	0	0	0	0	0	0	0	0	0	0	0	0	0	0	0	18	0	0	0	0	0	0	0	86	0	26	0	0	0	0	0	0	0	54	0	0	0	0	0	0	0	0	0	0	0	0	8	0
																	-0.216715								-0.362907		-0.265229								-0.35352													-0.128755
CA-MAR-07a	0	0	0	0	0	0	0	0	0	0	0	0	8	0	0	0	15	0	0	19	0	0	0	0	0	0	0	8	0	0	0	0	0	0	13	0	0	0	0	0	0	0	0	0	0	0	0	131	0
													-0.128755				-0.19427			-0.223618								-0.128755							-0.177669													-0.277144
CA-MAR-08b	0	0	0	0	0	0	0	0	0	0	0	0	0	0	0	0	0	0	0	0	0	0	11	0	0	0	58	0	0	0	0	0	0	0	0	0	0	0	0	0	0	0	36	0	0	0	0	82	0
																							-0.159523				-0.358984																-0.308664					-0.365555
CA-MAR-10a	0	0	13	0	0	0	0	0	0	0	0	0	0	0	0	0	0	0	0	0	0	0	124	0	0	0	0	0	0	0	0	0	0	0	0	0	0	0	0	0	0	0	0	0	0	0	0	54	0
			-0.177669																				-0.296382																									-0.35352
CA-MAR-12b	0	18	0	0	0	0	0	0	0	0	0	0	0	0	0	0	72	0	0	0	0	0	0	0	0	0	0	0	0	0	0	0	0	0	0	0	0	0	0	0	0	0	0	0	0	0	0	48	15
		-0.216715															-0.367794																															-0.342508	-0.19427
CA-MAR-13a	0	1	0	0	0	0	0	0	0	0	0	0	0	0	0	0	0	0	0	0	0	0	0	0	0	0	0	4	0	0	0	0	0	0	0	0	0	0	0	0	0	0	0	0	0	0	0	171	0
		-0.0264916																										-0.0782405																				-0.133939
CA-MAR-14a	0	0	0	0	0	0	0	0	0	0	0	0	0	0	0	0	0	0	0	0	0	0	16	0	0	0	0	0	0	0	0	0	0	0	0	0	0	0	0	0	0	0	0	0	0	0	0	75	17
																							-0.202058																									-0.367811	-0.209534
CA-MAR-15c	0	0	0	0	0	0	0	0	0	0	0	0	0	0	0	0	6	0	0	0	0	0	0	0	0	0	0	0	0	0	0	0	0	0	31	0	0	0	0	0	0	0	0	0	0	0	0	64	0
																	-0.105197																		-0.288971													-0.364619
CA-MAR-17a	0	0	0	0	0	0	0	0	0	0	0	0	0	0	0	0	0	0	0	20	0	0	0	0	0	0	43	10	0	0	0	0	0	0	8	0	0	0	0	0	0	0	0	0	0	0	0	13	5
																				-0.230259							-0.33048	-0.149787							-0.128755													-0.177669	-0.092222
CA-MAR-18a	0	0	12	0	0	0	0	0	0	0	0	0	0	0	0	0	0	0	0	0	0	0	1	0	100	0	13	0	0	0	0	0	0	0	0	0	0	0	0	0	0	0	0	0	0	0	0	54	0
			-0.168805																				-0.0264916		-0.346574		-0.177669																					-0.35352
CA-APR-01b	0	0	7	12	0	0	161	0	0	0	0	0	0	0	0	0	2	0	0	0	0	0	0	0	0	0	0	0	0	0	0	0	0	0	0	0	0	0	0	0	0	9	0	0	0	0	0	1	0
			-0.117334														-0.0460517																									-0.139549						-0.0264916
CA-APR-04a	0	0	7	0	0	0	0	0	0	0	0	0	0	0	0	0	60	0	0	0	0	0	0	0	50	0	0	0	0	0	0	0	0	0	0	0	0	0	0	0	0	0	0	0	0	0	0	23	0
			-0.117334														-0.361192								-0.346574																							-0.248725
CA-APR-05b	0	0	38	0	3	0	0	0	0	0	0	0	0	0	0	7	0	0	0	0	0	0	0	0	152	0	0	0	0	0	0	0	0	0	0	0	0	0	0	0	0	0	0	0	0	0	0	0	0
			-0.315539		-0.0629956											-0.117334									-0.208572
CA-APR-06a	0	0	0	0	0	0	0	5	0	0	0	0	0	0	0	0	39	0	0	0	0	0	0	0	0	0	2	0	0	0	0	0	0	0	113	0	0	0	0	0	0	0	0	0	0	0	0	17	4
								-0.092222									-0.318777										-0.0460517								-0.322575													-0.209534	-0.0782405
CA-APR-07b	0	0	0	7	0	0	0	0	0	0	0	0	0	0	0	0	115	0	0	0	0	0	0	0	0	0	0	0	0	0	0	0	0	0	0	0	0	16	0	0	0	0	34	0	0	0	0	14	0
				-0.117334													-0.318197																					-0.202058					-0.301233					-0.186148
CA-APR-08b	0	0	1	7	0	0	0	10	0	0	0	0	0	0	0	0	42	0	0	0	0	0	0	0	132	0	0	0	0	0	0	0	0	0	0	0	0	0	0	0	0	0	0	0	0	0	0	8	0
			-0.0264916	-0.117334				-0.149787									-0.327736								-0.27424																							-0.128755
CA-APR-10a	0	0	7	9	0	0	0	2	0	20	0	0	0	0	0	0	0	0	0	0	0	0	0	0	49	0	0	0	0	0	0	25	0	0	18	0	0	0	0	0	0	0	0	0	0	0	0	0	0
			-0.117334	-0.139549				-0.0460517		-0.230259															-0.344592							-0.25993			-0.216715
CA-APR-12b	0	0	0	0	2	0	0	0	0	2	0	0	0	0	0	0	135	0	0	0	0	0	0	0	0	0	0	0	1	0	0	0	0	0	0	0	0	0	0	0	0	0	0	0	0	0	0	1	0
					-0.0460517					-0.0460517							-0.265304												-0.0264916																			-0.0264916
CA-APR-13a	0	0	0	76	0	0	0	0	0	15	0	0	0	0	0	0	55	0	0	0	0	0	0	0	0	0	0	0	0	0	0	0	0	0	37	0	0	0	0	0	0	0	0	0	0	0	0	5	0
				-0.367682						-0.19427							-0.355021																		-0.312169													-0.092222
CA-APR-14a	0	0	0	0	0	0	0	1	0	0	0	0	0	0	0	0	39	0	0	0	0	0	0	0	45	0	0	0	0	0	0	0	0	0	0	0	0	0	0	0	0	0	66	0	0	0	0	33	0
								-0.0264916									-0.318777								-0.335622																		-0.365859					-0.297299
CA-APR-15c	0	0	0	0	0	0	0	0	0	0	0	0	0	0	0	0	0	0	0	1	0	0	0	0	0	0	0	0	0	0	0	109	0	0	25	0	0	0	0	0	0	0	1	0	0	0	0	0	0
																				-0.0264916												-0.330798			-0.25993								-0.0264916
CA-APR-16a	0	0	0	0	0	0	0	0	0	0	0	0	0	0	0	0	41	0	0	0	0	0	0	0	0	0	0	0	1	1	0	0	0	0	8	0	0	0	0	0	0	0	146	0	0	0	0	3	0
																	-0.324873												-0.0264916	-0.0264916					-0.128755								-0.229739					-0.0629956
CA-APR-17a	0	0	0	0	0	0	0	0	0	0	0	0	0	0	0	0	100	0	0	0	0	0	16	0	0	0	0	16	0	0	0	0	0	0	0	0	0	0	0	0	0	0	0	0	0	0	0	6	0
																	-0.346574						-0.202058					-0.202058																				-0.105197
CA-APR-18a	0	0	0	9	0	8	0	4	3	14	0	0	0	0	0	0	0	0	0	0	0	0	0	0	154	0	0	0	0	0	0	0	0	0	0	0	0	0	0	0	0	0	0	0	0	0	0	8	0
				-0.139549				-0.0782405	-0.0629956	-0.186148															-0.201251																							-0.128755
CA-May-01	0	0	0	0	0	4	0	2	0	0	0	0	0	0	0	1	36	0	0	30	0	0	2	0	0	0	0	0	0	0	0	0	68	0	0	0	0	0	9	0	0	2	0	0	0	0	0	0	0
						-0.0782405		-0.0460517									-0.308664			-0.284568			-0.0460517										-0.366795						-0.139549			-0.0460517
CA-May-03	0	0	0	0	0	0	10	3	0	0	0	3	0	0	0	0	2	0	10	109	16	0	0	0	0	0	0	0	0	0	0	0	0	0	0	0	0	0	0	0	0	0	0	0	0	0	0	20	13
							-0.149787	-0.0629956				-0.0629956					-0.0460517		-0.149787	-0.330798	-0.202058																											-0.230259	-0.177669
CA-May-04	0	0	0	0	0	0	0	4	4	5	1	5	0	0	0	0	0	0	0	0	0	0	0	0	170	0	0	0	0	0	0	0	0	0	0	0	0	0	0	0	0	0	0	0	0	0	0	7	0
								-0.0782405	-0.0782405	-0.092222	-0.0264916	-0.092222													-0.138141																							-0.117334
CA-May-05	0	0	0	0	0	6	0	1	0	0	0	0	0	0	0	7	0	0	0	0	0	0	71	0	37	0	0	0	0	0	0	2	0	0	0	0	0	0	0	0	0	0	0	0	0	0	0	76	0
						-0.105197		-0.0264916								-0.117334							-0.367651		-0.312169							-0.0460517																-0.367682
CA-May-06	0	0	6	0	0	14	0	1	0	0	0	2	1	0	0	0	13	0	0	0	0	4	0	0	14	0	0	0	37	0	0	0	0	0	30	0	0	7	0	0	0	0	0	0	0	0	0	3	0
			-0.105197			-0.186148		-0.0264916				-0.0460517	-0.0264916				-0.177669					-0.0782405			-0.186148				-0.312169						-0.284568			-0.117334										-0.0629956
CA-May-07	0	0	0	0	0	0	0	1	0	0	1	7	42	0	0	0	36	0	0	0	4	0	5	0	0	0	65	0	0	0	3	0	0	0	0	0	0	0	0	0	0	0	0	0	0	0	0	31	0
								-0.0264916			-0.0264916	-0.117334	-0.327736				-0.308664				-0.0782405		-0.092222				-0.365277				-0.0629956																	-0.288971
CA-May-08a	0	0	0	0	0	0	0	0	5	0	0	5	0	0	0	0	2	0	0	0	0	0	5	0	81	80	0	0	0	0	0	0	0	0	0	0	0	0	0	0	0	0	0	0	0	0	0	0	0
									-0.092222			-0.092222					-0.0460517						-0.092222		-0.366067	-0.366516
CA-May-12a	0	9	0	0	10	21	0	0	0	0	0	0	0	0	0	0	57	0	0	0	2	0	0	0	53	0	0	0	0	0	0	0	0	0	0	0	0	0	0	0	0	0	0	0	0	0	0	19	0
		-0.139549			-0.149787	-0.236648											-0.357751				-0.0460517				-0.351927																							-0.223618
CA-May-13a	0	0	11	0	0	0	0	0	0	0	0	0	0	0	0	0	0	0	0	0	0	0	0	0	168	0	0	0	0	0	0	0	0	0	0	0	0	0	0	0	0	0	0	0	0	0	0	12	0
			-0.159523																						-0.146457																							-0.168805
CA-May-14a	0	0	0	0	0	0	0	0	1	0	0	6	4	0	0	0	0	0	0	0	1	0	0	0	0	0	0	0	0	0	0	0	0	0	7	0	0	0	2	0	0	0	167	0	0	0	0	0	0
									-0.0264916			-0.105197	-0.0782405								-0.0264916														-0.117334				-0.0460517				-0.15057
CA-May-15c	0	0	0	0	0	0	0	0	2	0	0	0	3	0	0	0	9	0	0	0	0	0	4	4	39	0	0	0	0	0	1	0	0	0	0	0	0	0	0	0	0	0	0	0	0	0	0	134	0
									-0.0460517				-0.0629956				-0.139549						-0.0782405	-0.0782405	-0.318777						-0.0264916																	-0.26832
CA-May-16b	0	0	0	0	0	0	0	4	0	0	13	0	109	0	0	0	12	0	0	25	10	0	0	0	0	0	0	0	0	0	0	0	0	0	0	0	0	0	0	0	0	0	1	0	0	0	0	12	0
								-0.0782405			-0.177669		-0.330798				-0.168805			-0.25993	-0.149787																						-0.0264916					-0.168805
CA-May-17a	0	0	0	0	0	51	17	2	0	0	1	2	0	0	0	0	30	3	0	0	2	0	0	0	18	0	0	0	0	0	0	0	0	0	3	0	0	0	0	0	0	0	0	0	0	0	0	49	3
						-0.348455	-0.209534	-0.0460517			-0.0264916	-0.0460517					-0.284568	-0.0629956			-0.0460517				-0.216715										-0.0629956													-0.344592	-0.0629956
CA-May-18a	0	0	0	0	0	0	0	0	0	0	0	0	0	0	0	0	0	0	0	0	0	0	0	0	186	0	0	0	0	0	0	0	0	0	0	0	0	0	0	0	0	0	0	0	0	0	0	11	0
																									-0.0674907																							-0.159523
		M	IM					M		M			M			M	IM		M	M			IM		S		M		M	M	M	M	M		IM			M	M			M	IM					S	M
		`
[truncated: 24 more columns]

## Sheet: CA Summer
Floral Source	Lythraceae	Arecaceae	Arecaceae 2 ret	Arecaceae 3 psi	Lotus	Leucaena	Tri/Mel	Gleditsia	Mimosa	Magnoliaceae	Liriodendron	HS	SS	Cirsium	Aster- Lig	Aster- Cent	Cucurbitaceae	Onagraceae	Myrtaceae	Myrtaceae big	Apiaceae	Oleaceae	Anacardiaceae	Brassicaceae	Saliaceae	Liliaceae	Aceraceae	Poaceae	Vitaceae	Plantaceae	Cactaceae	Fagaceae	Cyrilliaceae	Passifloraceae	Juglandaceae	Ulmaceae	Portulaceae	Annonaceae	Solanaceae	Rhamnaceae	Ranuculaceae	Commelinaceae	Amaranthaceae	Caryophyllaceae	Rosaceae	Rosaceae type 1	Myricaceae	Lamiaceae	Caprifoliaceae
CA-June-01b	0	92	0	0	9	0	0	0	0	7	0	0	0	0	3	0	0	0	0	0	0	0	22	13	0	0	0	0	0	45	0	0	0	0	0	0	0	0	2	0	0	0	0	0	0	0	0	0	0
		-0.357203			-0.139549					-0.117334					-0.0629956								-0.2428	-0.177669						-0.335622									-0.0460517
CA-June-03c	0	0	0	0	37	0	0	0	0	5	0	1	0	4	34	0	0	0	0	0	14	0	0	23	0	0	0	0	0	0	0	0	0	0	0	0	0	0	0	0	0	0	0	0	44	35	0	0	3
					-0.312169					-0.092222		-0.0264916			-0.301233						-0.186148			-0.248725																					-0.333108				-0.0629956
CA-June-04a	8	0	0	0	0	0	0	0	0	14	0	0	0	11	3	0	0	0	39	0	0	5	0	37	62	0	0	0	0	0	0	5	0	0	0	0	0	0	0	0	0	0	0	0	0	16	0	0	0
	-0.128755									-0.186148									-0.318777			-0.092222		-0.312169	-0.363067							-0.092222
CA-June-05	0	0	36	0	0	12	0	0	0	3	0	0	0	0	0	13	0	0	0	0	0	0	136	0	0	0	0	0	0	0	0	0	0	0	0	0	0	0	0	0	0	0	0	0	0	0	0	0	0
			-0.308664			-0.168805				-0.0629956						-0.177669							-0.26225
CA-June-06	0	0	0	0	0	0	12	0	0	29	0	0	0	0	0	0	0	0	75	0	47	0	0	0	0	0	0	0	0	0	0	0	0	0	0	0	0	0	0	0	0	0	0	0	37	0	0	0	0
							-0.168805			-0.279998									-0.367811		-0.34032																								-0.312169
CA-June-07	0	0	0	0	0	0	0	0	0	1	0	0	0	0	56	0	0	0	18	117	0	1	0	5	1	0	0	0	0	0	0	0	0	0	0	0	0	0	0	0	0	0	0	0	1	0	0	0	0
										-0.0264916					-0.35643				-0.216715	-0.313644		-0.0264916		-0.092222	-0.0264916																				-0.0264916
CA-June-08	11	0	0	0	0	0	1	0	0	5	0	0	0	0	4	9	0	0	4	0	0	0	3	153	1	0	0	0	3	0	0	0	0	0	0	0	0	0	0	2	0	0	0	0	4	0	0	0	0
	-0.159523						-0.0264916			-0.092222					-0.0782405	-0.139549			-0.0782405				-0.0629956	-0.204928	-0.0264916				-0.0629956											-0.0460517					-0.0782405
CA-June-10	27	0	58	0	0	0	0	0	0	6	0	0	0	0	0	11	0	0	0	0	0	0	28	70	0	0	0	0	0	0	0	0	0	0	0	0	0	0	0	0	0	0	0	0	0	0	0	0	0
	-0.270335		-0.358984							-0.105197						-0.159523							-0.275256	-0.367438
CA-June-12	0	0	0	0	0	0	26	0	0	0	0	0	0	0	0	0	0	0	17	0	0	3	4	77	32	0	0	0	0	0	0	0	0	0	0	0	0	0	0	14	0	0	0	0	0	6	0	13	0
							-0.265229												-0.209534			-0.0629956	-0.0782405	-0.367487	-0.293213															-0.186148								-0.177669
CA-June-13	45	0	0	0	0	0	15	5	0	0	0	0	0	0	0	18	0	0	0	0	0	0	9	0	0	103	0	0	0	0	0	5	0	0	0	0	0	0	0	0	0	0	0	0	0	0	0	0	0
	-0.335622						-0.19427	-0.092222								-0.216715							-0.139549			-0.341748						-0.092222
CA-June-14	2	0	0	0	170	0	2	0	0	1	0	0	0	0	0	5	0	0	14	1	0	3	0	0	0	0	0	0	0	0	0	0	0	0	0	0	0	0	0	0	0	0	0	0	0	0	0	0	0
	-0.0460517				-0.138141		-0.0460517			-0.0264916						-0.092222			-0.186148	-0.0264916		-0.0629956
CA-June-15	63	0	0	0	0	0	0	0	0	1	0	0	0	0	0	5	0	0	22	3	0	0	92	7	0	0	0	0	0	0	0	0	0	0	0	0	0	0	0	0	0	0	0	0	0	0	0	0	0
	-0.363883									-0.0264916						-0.092222			-0.2428	-0.0629956			-0.357203	-0.117334
CA-June-16	0	0	0	0	195	0	0	0	0	0	0	0	0	0	2	0	0	0	0	0	0	0	0	0	0	0	0	0	0	0	0	0	0	0	0	0	0	0	0	0	0	0	0	0	3	0	0	0	0
					-0.0246849										-0.0460517																														-0.0629956
CA-June-17	0	0	0	0	46	0	59	0	0	0	0	0	0	0	0	0	0	0	12	0	17	0	0	8	0	0	0	0	0	0	0	0	0	0	0	0	0	0	0	2	0	0	0	0	0	0	0	0	0
					-0.338025		-0.36013												-0.168805		-0.209534			-0.128755																-0.0460517
CA-June-18	0	0	0	0	33	0	0	0	0	0	0	0	0	0	0	34	0	0	0	0	0	0	36	6	4	0	0	0	4	0	0	0	0	0	0	0	0	0	0	0	0	0	0	0	81	2	0	0	0
					-0.297299											-0.301233							-0.308664	-0.105197	-0.0782405				-0.0782405																-0.366067
CA-JUL-01a	0	0	0	0	74	0	0	0	0	2	0	0	0	0	0	0	0	0	113	0	0	1	9	0	0	0	0	0	0	0	0	0	0	0	0	0	0	0	0	0	0	0	0	0	0	1	0	0	0
					-0.367873					-0.0460517									-0.322575			-0.0264916	-0.139549																							-0.0264916
CA-JUL-02a	74	0	0	0	0	0	0	0	0	50	72	0	0	0	0	0	0	0	0	0	0	0	2	0	0	0	0	0	0	0	0	0	0	0	0	0	0	0	0	0	0	0	0	0	0	2	0	0	0
	-0.367873									-0.346574	-0.367794												-0.0460517																							-0.0460517
CA-JUL-03a	0	0	0	0	0	0	0	0	0	0	0	0	0	0	6	19	0	0	0	0	0	0	0	0	173	0	0	0	0	0	0	0	0	0	0	0	0	0	0	0	0	0	0	0	0	2	0	0	0
															-0.105197	-0.223618									-0.125447																					-0.0460517
CA-JUL-04a	3	0	0	0	0	0	1	0	0	0	0	0	0	0	0	196	0	0	0	0	0	0	0	0	0	0	0	0	0	0	0	0	0	0	0	0	0	0	0	0	0	0	0	0	0		0	0	0
	-0.0629956						-0.0264916									-0.0197987
CA-JUL-05a	160	0	0	0	0	0	23	0	1	0	0	0	0	0	0	0	0	0	0	0	0	0	16	0	0	0	0	0	0	0	0	0	0	0	0	0	0	0	0	0	0	0	0	0	0		0	0	0
	-0.178515						-0.248725		-0.0264916														-0.202058
CA-JUL-06a	33	0	0	0	31	0	0	0	0	0	0	0	0	0	25	0	5	0	0	0	80	0	0	0	0	0	0	0	0	0	0	0	0	0	0	0	0	0	0	0	18	0	0	0	0	8	0	0	0
	-0.297299				-0.288971										-0.25993		-0.092222				-0.366516																				-0.216715					-0.128755
CA-JUL-07a	0	3	2	0	0	0	49	0	0	13	0	0	0	0	2	0	0	0	0	0	130	0	0	0	0	0	0	0	0	0	0	0	0	0	0	0	0	0	0	0	0	0	0	0	0	1	0	0	0
		-0.0629956	-0.0460517				-0.344592			-0.177669					-0.0460517						-0.280009																									-0.0264916
CA-JUL-08a	87	0	0	0	0	0	0	0	0	3	0	0	0	0	0	75	0	0	0	0	0	0	32	0	0	0	0	0	0	0	0	0	0	0	0	0	0	0	0	0	0	0	0	0	0	3	0	0	0
	-0.362098									-0.0629956						-0.367811							-0.293213																							-0.0629956
CA-JUL-09a	2	0	0	0	0	0	0	0	0	12	0	0	0	0	0	0	0	0	0	0	3	0	58	1	0	0	0	0	0	0	0	0	0	0	0	0	0	0	0	0	0	0	0	0	124		0	0	0
	-0.0460517									-0.168805											-0.0629956		-0.358984	-0.0264916																					-0.296382
CA-JUL-10a	82	0	0	0	0	0	0	0	0	0	0	0	0	0	0	115	0	1	0	0	0	0	0	0	0	0	0	0	0	0	0	0	0	0	0	0	0	0	0	0	0	0	0	0	0	2	0	0	0
	-0.365555															-0.318197		-0.0264916																												-0.0460517
CA-JUL-11a	0	14	0	0	0	0	49	0	0	0	0	0	0	0	0	0	0	0	121	0	14	0	0	0	0	0	0	0	0	0	0	0	0	0	0	0	0	0	2	0	0	0	0	0	0	0	0	0	0
		-0.186148					-0.344592												-0.304029		-0.186148																		-0.0460517
CA-JUL-12a	0	0	0	0	0	0	15	0	0	0	0	0	0	0	0	0	0	0	0	0	0	0	0	185	0	0	0	0	0	0	0	0	0	0	0	0	0	0	0	0	0	0	0	0	0	0	0	0	0
							-0.19427																	-0.0721144
CA-JUL-13a	200	0	0	0	0	0	0	0	0	0	0	0	0	0	0	0	0	0	0	0	0	0	0	0	0	0	0	0	0	0	0	0	0	0	0	0	0	0	0	0	0	0	0	0	0	0	0	0	0
	0
CA-JUL-14a	21	0	0	0	0	0	9	0	0	0	0	28	0	0	0	0	0	0	15	0	0	0	52	0	0	3	0	71	0	0	0	0	0	0	0	0	0	0	0	0	0	0	0	0	0	1	0	0	0
	-0.236648						-0.139549					-0.275256							-0.19427				-0.350239			-0.0629956		-0.367651																		-0.0264916
CA-JUL-15a	0	0	0	0	0	0	8	0	0	0	0	4	0	0	0	0	0	0	2	0	0	0	167	0	0	14	0	5	0	0	0	0	0	0	0	0	0	0	0	0	0	0	0	0	0	0	0	0	0
							-0.128755					-0.0782405							-0.0460517				-0.15057			-0.186148		-0.092222
CA-AUG-01a	0	0	0	0	0	0	0	0	0	0	0	0	0	0	22	0	0	0	44	100	0	0	0	0	0	4	0	0	0	0	0	0	0	0	0	21	0	0	1	0	0	0	0	0	0	8	0	0	0
															-0.2428				-0.333108	-0.346574						-0.0782405										-0.236648			-0.0264916							-0.128755
CA-AUG-03a	26	0	0	0	0	0	9	0	0	0	0	0	0	0	5	99	0	0	0	0	0	0	0	0	0	56	3	0	0	0	0	0	0	0	0	1	0	0	0	0	0	0	0	0	0	0	1	0	0
	-0.265229						-0.139549								-0.092222	-0.348083										-0.35643	-0.0629956									-0.0264916											-0.0264916
CA-AUG-04a	0	0	0	0	0	0	0	0	0	0	0	0	0	0	0	70	0	0	0	0	0	0	0	0	0	0	0	0	0	1	0	0	0	0	0	129	0	0	0	0	0	0	0	0	0	0	0	0	0
																-0.367438														-0.0264916						-0.282836
CA-AUG-05a	0	131	0	0	0	0	0	0	0	0	0	0	0	0	0	0	0	0	0	0	0	0	49	0	0	0	0	0	0	0	0	0	0	0	0	0	0	0	0	0	0	0	0	0	20	0	0	0	0
		-0.277144																					-0.344592																						-0.230259
CA-AUG-06a	24	0	40	16	0	0	0	0	0	0	0	0	0	0	69	0	0	0	38	0	0	0	0	0	0	0	0	0	0	0	0	0	0	0	0	0	0	0	0	0	0	0	0	0	0	13	0	0	0
	-0.254432		-0.321888	-0.202058											-0.367153				-0.315539																											-0.177669
CA-AUG-07a	0	77	0	40	0	0	0	0	0	0	0	0	0	0	0	0	0	0	3	0	54	0	0	0	0	0	0	0	0	0	0	0	0	0	0	26	0	0	0	0	0	0	0	0	0	0	0	0	0
		-0.367487		-0.321888															-0.0629956		-0.35352															-0.265229
CA-AUG-08a	25	130	0	0	0	0	0	0	0	0	0	0	0	0	0	0	0	0	0	0	0	0	0	0	0	0	0	0	0	0	0	0	0	0	0	45	0	0	0	0	0	0	0	0	0	0	0	0	0
	-0.25993	-0.280009																																		-0.335622
CA-AUG-09a	69	0	0	0	0	0	0	0	0	0	0	0	0	0	0	0	0	0	0	0	94	0	18	0	0	0	0	0	0	0	0	0	0	0	0	19	0	0	0	0	0	0	0	0	0	0	0	0	0
	-0.367153																				-0.354861		-0.216715													-0.223618
CA-AUG-10a	165	0	0	0	0	0	0	0	0	0	0	0	0	0	0	0	0	0	0	0	0	0	0	0	0	0	0	0	0	0	0	0	0	0	0	35	0	0	0	0	0	0	0	0	0	0	0	0	0
	-0.158707																																			-0.30502
CA-AUG-11a	64	0	0	0	0	0	0	0	0	0	0	0	0	0	0	0	0	0	0	136	0	0	0	0	0	0	0	0	0	0	0	0	0	0	0	0	0	0	0	0	0	0	0	0	0	0	0	0	0
	-0.364619																			-0.26225
CA-AUG-12a	0	0	0	0	0	0	34	0	0	4	0	46	0	0	0	0	0	0	0	5	111	0	0	0	0	0	0	0	0	0	0	0	0	0	0	0	0	0	0	0	0	0	0	0	0	0	0	0	0
							-0.301233					-0.338025								-0.092222	-0.326777
CA-AUG-13a	104	0	0	0	0	0	0	0	0	0	0	5	0	0	0	0	0	0	0	0	0	0	0	0	0	0	0	0	0	0	0	0	0	0	0	91	0	0	0	0	0	0	0	0	0	0	0	0	0
	-0.340042											-0.092222																								-0.358293
CA-AUG-14a	22	0	0	0	0	0	0	0	0	0	0	0	165	0	0	0	0	0	0	0	0	0	7	0	0	0	0	0	0	0	0	0	0	0	0	3	0	0	0	0	0	0	0	0	0	0	0	0	0
	-0.2428												-0.158707										-0.117334													-0.0629956
CA-AUG-15a	173	0	0	0	0	0	0	0	0	0	0	0		0	0	27	0	0	0	0	0	0	0	0	0	0	0	0	0	0	0	0	0	0	0	0	0	0	0	0	0	0	0	0	0	0	0	0	0
	-0.125447															-0.270335
	S	IM			IM					M		IM			M	IM	M	M	IM		IM	M	IM	IM	IM	M	M	M	M	M		M				IM			M	M	M				IM		M	M	M
												0
Total %	Lythraceae	Asteraceae			Fabaceae					Myrtaceae		Anacardiaceae			Arecaceae	Brassicaceae	Apiaceae	Rosaceae	Ulmaceae		Saliaceae	Minor (N=24)
	0	0			0					0		0			0	0	0	0	0		0	0	0
		0
DIVERSITY
H Calc	#NUM!	#NUM!			#NUM!					#NUM!		#NUM!					#NUM!	#NUM!	#NUM!		#NUM!	#NUM!	#NUM!	#NUM!	#NUM!	#NUM!	#NUM!	#NUM!	#NUM!	#NUM!		#NUM!				#NUM!			#NUM!	#NUM!	#NUM!				#NUM!		#NUM!	#NUM!	#NUM!
Shannon index	#NUM!
ENS	#NUM!
[truncated: 18 more columns]

[truncated: 5 more sheets: CA Fall, CA Winter, TX Spring, TX Summer, TX Fall]
